# Supplementary material for: Systematic analysis of off-target effects in an RNAi screen reveals microRNAs affecting sensitivity to TRAIL-induced apoptosis
Source: BMC Genomics. 2010 Mar 15;11:175. doi: 10.1186/1471-2164-11-175 (PMC2996961; doi:10.1186/1471-2164-11-175)
Supplement: Additional file 1 — Complete screen results (screen_results.zip). Complete results from the siRNA, presented as a mini-website as produced by the cellHTS software [file 1471-2164-11-175-S1.ZIP]

Archive with 823 entries (808 files):
- 141/
- 141/hist_Channel1_01.pdf
- 141/hist_Channel1_01.png
- 141/hist_Channel1_02.pdf
- 141/hist_Channel1_02.png
- 141/index.html
- 141/ppsd_Channel1.pdf
- 141/ppsd_Channel1.png
- 141/pp_Channel1_1.pdf
- 141/pp_Channel1_1.png
- 141/pp_Channel1_2.pdf
- 141/pp_Channel1_2.png
- 141/scp_Channel1.pdf
- 141/scp_Channel1.png
- 142/
- 142/hist_Channel1_01.pdf
- 142/hist_Channel1_01.png
- 142/hist_Channel1_02.pdf
- 142/hist_Channel1_02.png
- 142/index.html
- 142/ppsd_Channel1.pdf
- 142/ppsd_Channel1.png
- 142/pp_Channel1_1.pdf
- 142/pp_Channel1_1.png
- 142/pp_Channel1_2.pdf
- 142/pp_Channel1_2.png
- 142/scp_Channel1.pdf
- 142/scp_Channel1.png
- 143/
- 143/hist_Channel1_01.pdf
- 143/hist_Channel1_01.png
- 143/hist_Channel1_02.pdf
- 143/hist_Channel1_02.png
- 143/index.html
- 143/ppsd_Channel1.pdf
- 143/ppsd_Channel1.png
- 143/pp_Channel1_1.pdf
- 143/pp_Channel1_1.png
- 143/pp_Channel1_2.pdf
- 143/pp_Channel1_2.png
- 143/scp_Channel1.pdf
- 143/scp_Channel1.png
- 144/
- 144/hist_Channel1_01.pdf
- 144/hist_Channel1_01.png
- 144/hist_Channel1_02.pdf
- 144/hist_Channel1_02.png
- 144/index.html
- 144/ppsd_Channel1.pdf
- 144/ppsd_Channel1.png
- 144/pp_Channel1_1.pdf
- 144/pp_Channel1_1.png
- 144/pp_Channel1_2.pdf
- 144/pp_Channel1_2.png
- 144/scp_Channel1.pdf
- 144/scp_Channel1.png
- 145/
- 145/hist_Channel1_01.pdf
- 145/hist_Channel1_01.png
- 145/hist_Channel1_02.pdf
- 145/hist_Channel1_02.png
- 145/index.html
- 145/ppsd_Channel1.pdf
- 145/ppsd_Channel1.png
- 145/pp_Channel1_1.pdf
- 145/pp_Channel1_1.png
- 145/pp_Channel1_2.pdf
- 145/pp_Channel1_2.png
- 145/scp_Channel1.pdf
- 145/scp_Channel1.png
- 146/
- 146/hist_Channel1_01.pdf
- 146/hist_Channel1_01.png
- 146/hist_Channel1_02.pdf
- 146/hist_Channel1_02.png
- 146/index.html
- 146/ppsd_Channel1.pdf
- 146/ppsd_Channel1.png
- 146/pp_Channel1_1.pdf
- 146/pp_Channel1_1.png
- 146/pp_Channel1_2.pdf
- 146/pp_Channel1_2.png
- 146/scp_Channel1.pdf
- 146/scp_Channel1.png
- 147/
- 147/hist_Channel1_01.pdf
- 147/hist_Channel1_01.png
- 147/hist_Channel1_02.pdf
- 147/hist_Channel1_02.png
- 147/index.html
- 147/ppsd_Channel1.pdf
- 147/ppsd_Channel1.png
- 147/pp_Channel1_1.pdf
- 147/pp_Channel1_1.png
- 147/pp_Channel1_2.pdf
- 147/pp_Channel1_2.png
- 147/scp_Channel1.pdf
- 147/scp_Channel1.png
- 148/
- 148/hist_Channel1_01.pdf
- 148/hist_Channel1_01.png
- 148/hist_Channel1_02.pdf
- 148/hist_Channel1_02.png
- 148/index.html
- 148/ppsd_Channel1.pdf
- 148/ppsd_Channel1.png
- 148/pp_Channel1_1.pdf
- 148/pp_Channel1_1.png
- 148/pp_Channel1_2.pdf
- 148/pp_Channel1_2.png
- 148/scp_Channel1.pdf
- 148/scp_Channel1.png
- 149/
- 149/hist_Channel1_01.pdf
- 149/hist_Channel1_01.png
- 149/hist_Channel1_02.pdf
- 149/hist_Channel1_02.png
- 149/index.html
- 149/ppsd_Channel1.pdf
- 149/ppsd_Channel1.png
- 149/pp_Channel1_1.pdf
- 149/pp_Channel1_1.png
- 149/pp_Channel1_2.pdf
- 149/pp_Channel1_2.png
- 149/scp_Channel1.pdf
- 149/scp_Channel1.png
- 150/
- 150/hist_Channel1_01.pdf
- 150/hist_Channel1_01.png
- 150/hist_Channel1_02.pdf
- 150/hist_Channel1_02.png
- 150/index.html
- 150/ppsd_Channel1.pdf
- 150/ppsd_Channel1.png
- 150/pp_Channel1_1.pdf
- 150/pp_Channel1_1.png
- 150/pp_Channel1_2.pdf
- 150/pp_Channel1_2.png
- 150/scp_Channel1.pdf
- 150/scp_Channel1.png
- 151/
- 151/hist_Channel1_01.pdf
- 151/hist_Channel1_01.png
- 151/hist_Channel1_02.pdf
- 151/hist_Channel1_02.png
- 151/index.html
- 151/ppsd_Channel1.pdf
- 151/ppsd_Channel1.png
- 151/pp_Channel1_1.pdf
- 151/pp_Channel1_1.png
- 151/pp_Channel1_2.pdf
- 151/pp_Channel1_2.png
- 151/scp_Channel1.pdf
- 151/scp_Channel1.png
- 152/
- 152/hist_Channel1_01.pdf
- 152/hist_Channel1_01.png
- 152/hist_Channel1_02.pdf
- 152/hist_Channel1_02.png
- 152/index.html
- 152/ppsd_Channel1.pdf
- 152/ppsd_Channel1.png
- 152/pp_Channel1_1.pdf
- 152/pp_Channel1_1.png
- 152/pp_Channel1_2.pdf
- 152/pp_Channel1_2.png
- 152/scp_Channel1.pdf
- 152/scp_Channel1.png
- 153/
- 153/hist_Channel1_01.pdf
- 153/hist_Channel1_01.png
- 153/hist_Channel1_02.pdf
- 153/hist_Channel1_02.png
- 153/index.html
- 153/ppsd_Channel1.pdf
- 153/ppsd_Channel1.png
- 153/pp_Channel1_1.pdf
- 153/pp_Channel1_1.png
- 153/pp_Channel1_2.pdf
- 153/pp_Channel1_2.png
- 153/scp_Channel1.pdf
- 153/scp_Channel1.png
- 154/
- 154/hist_Channel1_01.pdf
- 154/hist_Channel1_01.png
- 154/hist_Channel1_02.pdf
- 154/hist_Channel1_02.png
- 154/index.html
- 154/ppsd_Channel1.pdf
- 154/ppsd_Channel1.png
- 154/pp_Channel1_1.pdf
- 154/pp_Channel1_1.png
- 154/pp_Channel1_2.pdf
- 154/pp_Channel1_2.png
- 154/scp_Channel1.pdf
- 154/scp_Channel1.png
- in/
- in/01a1.pda.txt.after
- in/01a1.pda.txt.before
- in/01a2.pda.txt.after
- in/01a2.pda.txt.before
- in/01b1.pda.txt.after
- in/01b1.pda.txt.before
- in/01b2.pda.txt.after
- in/01b2.pda.txt.before
- in/02a1.pda.txt.after
- in/02a1.pda.txt.before
- in/02a3.pda.txt.after
- in/02a3.pda.txt.before
- in/02b1.pda.txt.after
- in/02b1.pda.txt.before
- in/02b2.pda.txt.after
- in/02b2.pda.txt.before
- in/03a1.pda.txt.after
- in/03a1.pda.txt.before
- in/03a2.pda.txt.after
- in/03a2.pda.txt.before
- in/03b1.pda.txt.after
- in/03b1.pda.txt.before
- in/03b3.pda.txt.after
- in/03b3.pda.txt.before
- in/04a1.pda.txt.after
- in/04a1.pda.txt.before
- in/04a2.pda.txt.after
- in/04a2.pda.txt.before
- in/04b1.pda.txt.after
- in/04b1.pda.txt.before
- in/04b2.pda.txt.after
- in/04b2.pda.txt.before
- in/05a1.pda.txt.after
- in/05a1.pda.txt.before
- in/05a3.pda.txt.after
- in/05a3.pda.txt.before
- in/05b1.pda.txt.after
- in/05b1.pda.txt.before
- in/05b3.pda.txt.after
- in/05b3.pda.txt.before
- in/06a1.pda.txt.after
- in/06a1.pda.txt.before
- in/06a3.pda.txt.after
- in/06a3.pda.txt.before
- in/06b1.pda.txt.after
- in/06b1.pda.txt.before
- in/06b2.pda.txt.after
- in/06b2.pda.txt.before
- in/07a1.pda.txt.after
- in/07a1.pda.txt.before
- in/07a2.pda.txt.after
- in/07a2.pda.txt.before
- in/07b1.pda.txt.after
- in/07b1.pda.txt.before
- in/07b2.pda.txt.after
- in/07b2.pda.txt.before
- in/08a1.pda.txt.after
- in/08a1.pda.txt.before
- in/08a2.pda.txt.after
- in/08a2.pda.txt.before
- in/08b1.pda.txt.after
- in/08b1.pda.txt.before
- in/08b2.pda.txt.after
- in/08b2.pda.txt.before
- in/09a1.pda.txt.after
- in/09a1.pda.txt.before
- in/09a2.pda.txt.after
- in/09a2.pda.txt.before
- in/09b1.pda.txt.after
- in/09b1.pda.txt.before
- in/09b2.pda.txt.after
- in/09b2.pda.txt.before
- in/10a1.pda.txt.after
- in/10a1.pda.txt.before
- in/10a2.pda.txt.after
- in/10a2.pda.txt.before
- in/10b1.pda.txt.after
- in/10b1.pda.txt.before
- in/10b2.pda.txt.after
- in/10b2.pda.txt.before
- in/11a1.pda.txt.after
- in/11a1.pda.txt.before
- in/11a2.pda.txt.after
- in/11a2.pda.txt.before
- in/11b1.pda.txt.after
- in/11b1.pda.txt.before
- in/11b2.pda.txt.after
- in/11b2.pda.txt.before
- in/12a1.pda.txt.after
- in/12a1.pda.txt.before
- in/12a2.pda.txt.after
- in/12a2.pda.txt.before
- in/12b1.pda.txt.after
- in/12b1.pda.txt.before
- in/12b2.pda.txt.after
- in/12b2.pda.txt.before
- in/13a1.pda.txt.after
- in/13a1.pda.txt.before
- in/13a3.pda.txt.after
- in/13a3.pda.txt.before
- in/13b1.pda.txt.after
- in/13b1.pda.txt.before
- in/13b2.pda.txt.after
[truncated: 523 more entries]
