# Supplementary material for: Systematic analysis of off-target effects in an RNAi screen reveals microRNAs affecting sensitivity to TRAIL-induced apoptosis
Source: BMC Genomics. 2010 Mar 15;11:175. doi: 10.1186/1471-2164-11-175 (PMC2996961; doi:10.1186/1471-2164-11-175)
Supplement: Additional file 1 — Complete screen results (screen_results.zip). Complete results from the siRNA, presented as a mini-website as produced by the cellHTS software [file 1471-2164-11-175-S1.ZIP › in/01a1.pda.txt.after]

01a1.pda.txt.after	A01	1744.686
01a1.pda.txt.after	A02	639.741
01a1.pda.txt.after	A03	561.304
01a1.pda.txt.after	A04	659.247
01a1.pda.txt.after	A05	367.156
01a1.pda.txt.after	A06	2550.187
01a1.pda.txt.after	A07	1267.036
01a1.pda.txt.after	A08	1059.121
01a1.pda.txt.after	A09	711.628
01a1.pda.txt.after	A10	603.145
01a1.pda.txt.after	A11	277.626
01a1.pda.txt.after	A12	-6.84899999999999
01a1.pda.txt.after	B01	1451.515
01a1.pda.txt.after	B02	1230.667
01a1.pda.txt.after	B03	1931.07
01a1.pda.txt.after	B04	995.228
01a1.pda.txt.after	B05	1265.267
01a1.pda.txt.after	B06	521.456
01a1.pda.txt.after	B07	2962.243
01a1.pda.txt.after	B08	840.277
01a1.pda.txt.after	B09	2363.63
01a1.pda.txt.after	B10	2577.264
01a1.pda.txt.after	B11	1700.95
01a1.pda.txt.after	B12	6.84899999999999
01a1.pda.txt.after	C01	4358.401
01a1.pda.txt.after	C02	1344.238
01a1.pda.txt.after	C03	1013.009
01a1.pda.txt.after	C04	2247.16
01a1.pda.txt.after	C05	2020.076
01a1.pda.txt.after	C06	1173.772
01a1.pda.txt.after	C07	287.214
01a1.pda.txt.after	C08	1129.047
01a1.pda.txt.after	C09	859.568
01a1.pda.txt.after	C10	1060.762
01a1.pda.txt.after	C11	841.244
01a1.pda.txt.after	C12	1343.513
01a1.pda.txt.after	D01	4735.717
01a1.pda.txt.after	D02	2255.1
01a1.pda.txt.after	D03	1563.449
01a1.pda.txt.after	D04	921.524
01a1.pda.txt.after	D05	469.368
01a1.pda.txt.after	D06	1562.494
01a1.pda.txt.after	D07	1090.808
01a1.pda.txt.after	D08	1231.835
01a1.pda.txt.after	D09	1463.916
01a1.pda.txt.after	D10	2174.22
01a1.pda.txt.after	D11	972.125
01a1.pda.txt.after	D12	1482.329
01a1.pda.txt.after	E01	2396.632
01a1.pda.txt.after	E02	2163.347
01a1.pda.txt.after	E03	384.433
01a1.pda.txt.after	E04	1321.962
01a1.pda.txt.after	E05	3491.825
01a1.pda.txt.after	E06	1135.023
01a1.pda.txt.after	E07	424.412
01a1.pda.txt.after	E08	2102.326
01a1.pda.txt.after	E09	1405.249
01a1.pda.txt.after	E10	1602.626
01a1.pda.txt.after	E11	930.804
01a1.pda.txt.after	E12	23.216
01a1.pda.txt.after	F01	3523.52
01a1.pda.txt.after	F02	340.538
01a1.pda.txt.after	F03	2240.166
01a1.pda.txt.after	F04	1214.749
01a1.pda.txt.after	F05	2543.142
01a1.pda.txt.after	F06	2185.9
01a1.pda.txt.after	F07	3344.259
01a1.pda.txt.after	F08	1416.188
01a1.pda.txt.after	F09	1953.524
01a1.pda.txt.after	F10	535.625
01a1.pda.txt.after	F11	1910.414
01a1.pda.txt.after	F12	15.625
01a1.pda.txt.after	G01	2400.001
01a1.pda.txt.after	G02	515.425
01a1.pda.txt.after	G03	902.399
01a1.pda.txt.after	G04	1683.013
01a1.pda.txt.after	G05	1782.89
01a1.pda.txt.after	G06	473.097
01a1.pda.txt.after	G07	2177.531
01a1.pda.txt.after	G08	814.436
01a1.pda.txt.after	G09	285.444
01a1.pda.txt.after	G10	1167.317
01a1.pda.txt.after	G11	1748.077
01a1.pda.txt.after	G12	951.668
01a1.pda.txt.after	H01	2752.96
01a1.pda.txt.after	H02	1396.786
01a1.pda.txt.after	H03	1461.97
01a1.pda.txt.after	H04	2809.918
01a1.pda.txt.after	H05	1215.404
01a1.pda.txt.after	H06	1375.005
01a1.pda.txt.after	H07	3556.981
01a1.pda.txt.after	H08	4920.74
01a1.pda.txt.after	H09	3734.792
01a1.pda.txt.after	H10	1471.262
01a1.pda.txt.after	H11	1279.428
01a1.pda.txt.after	H12	1427.645
