# Supplementary material for: Systematic analysis of off-target effects in an RNAi screen reveals microRNAs affecting sensitivity to TRAIL-induced apoptosis
Source: BMC Genomics. 2010 Mar 15;11:175. doi: 10.1186/1471-2164-11-175 (PMC2996961; doi:10.1186/1471-2164-11-175)
Supplement: Additional file 1 — Complete screen results (screen_results.zip). Complete results from the siRNA, presented as a mini-website as produced by the cellHTS software [file 1471-2164-11-175-S1.ZIP › in/01a1.pda.txt.before]

01a1.pda.txt.before	A01	6846.9065
01a1.pda.txt.before	A02	5708.4625
01a1.pda.txt.before	A03	6020.3185
01a1.pda.txt.before	A04	6625.3485
01a1.pda.txt.before	A05	5021.0355
01a1.pda.txt.before	A06	4459.9155
01a1.pda.txt.before	A07	4027.4435
01a1.pda.txt.before	A08	1560.8645
01a1.pda.txt.before	A09	3840.5895
01a1.pda.txt.before	A10	2243.9315
01a1.pda.txt.before	A11	3685.0545
01a1.pda.txt.before	A12	39.0835
01a1.pda.txt.before	B01	5259.6375
01a1.pda.txt.before	B02	3532.4605
01a1.pda.txt.before	B03	3528.5125
01a1.pda.txt.before	B04	3790.5115
01a1.pda.txt.before	B05	4015.4415
01a1.pda.txt.before	B06	4354.6445
01a1.pda.txt.before	B07	4652.9325
01a1.pda.txt.before	B08	3221.5145
01a1.pda.txt.before	B09	3582.6475
01a1.pda.txt.before	B10	3828.2985
01a1.pda.txt.before	B11	4464.1915
01a1.pda.txt.before	B12	-39.0835
01a1.pda.txt.before	C01	4814.1105
01a1.pda.txt.before	C02	3433.2435
01a1.pda.txt.before	C03	3520.7725
01a1.pda.txt.before	C04	3350.6765
01a1.pda.txt.before	C05	4637.5285
01a1.pda.txt.before	C06	4595.2065
01a1.pda.txt.before	C07	3633.5855
01a1.pda.txt.before	C08	1974.3985
01a1.pda.txt.before	C09	2186.8275
01a1.pda.txt.before	C10	3303.9755
01a1.pda.txt.before	C11	3161.7875
01a1.pda.txt.before	C12	5475.5825
01a1.pda.txt.before	D01	4953.9055
01a1.pda.txt.before	D02	3220.7075
01a1.pda.txt.before	D03	3610.7945
01a1.pda.txt.before	D04	5070.9395
01a1.pda.txt.before	D05	5787.4435
01a1.pda.txt.before	D06	6351.2865
01a1.pda.txt.before	D07	5108.8515
01a1.pda.txt.before	D08	5262.2085
01a1.pda.txt.before	D09	3902.4395
01a1.pda.txt.before	D10	3822.4665
01a1.pda.txt.before	D11	2272.0485
01a1.pda.txt.before	D12	5910.8945
01a1.pda.txt.before	E01	5870.1385
01a1.pda.txt.before	E02	3439.7645
01a1.pda.txt.before	E03	3292.0415
01a1.pda.txt.before	E04	3835.9515
01a1.pda.txt.before	E05	4063.9785
01a1.pda.txt.before	E06	3450.4715
01a1.pda.txt.before	E07	3659.0765
01a1.pda.txt.before	E08	3648.1405
01a1.pda.txt.before	E09	4466.4565
01a1.pda.txt.before	E10	4395.1505
01a1.pda.txt.before	E11	2894.6385
01a1.pda.txt.before	E12	244.8125
01a1.pda.txt.before	F01	4859.9685
01a1.pda.txt.before	F02	2749.9535
01a1.pda.txt.before	F03	5048.7285
01a1.pda.txt.before	F04	4078.1605
01a1.pda.txt.before	F05	3634.7035
01a1.pda.txt.before	F06	4026.2825
01a1.pda.txt.before	F07	5165.8855
01a1.pda.txt.before	F08	4651.4305
01a1.pda.txt.before	F09	4272.4935
01a1.pda.txt.before	F10	3139.4155
01a1.pda.txt.before	F11	3481.1465
01a1.pda.txt.before	F12	319.5175
01a1.pda.txt.before	G01	3151.7535
01a1.pda.txt.before	G02	2796.4535
01a1.pda.txt.before	G03	4104.7655
01a1.pda.txt.before	G04	3840.1075
01a1.pda.txt.before	G05	3560.1885
01a1.pda.txt.before	G06	3693.3465
01a1.pda.txt.before	G07	3159.3745
01a1.pda.txt.before	G08	3581.2235
01a1.pda.txt.before	G09	3638.6925
01a1.pda.txt.before	G10	3180.7065
01a1.pda.txt.before	G11	4046.7385
01a1.pda.txt.before	G12	5374.8485
01a1.pda.txt.before	H01	5427.3485
01a1.pda.txt.before	H02	4234.3045
01a1.pda.txt.before	H03	4932.0245
01a1.pda.txt.before	H04	6491.8855
01a1.pda.txt.before	H05	7073.8215
01a1.pda.txt.before	H06	6037.1555
01a1.pda.txt.before	H07	6764.2375
01a1.pda.txt.before	H08	6251.9615
01a1.pda.txt.before	H09	5964.6195
01a1.pda.txt.before	H10	5926.4205
01a1.pda.txt.before	H11	6602.5395
01a1.pda.txt.before	H12	6522.2035
