# Supplementary material for: Systematic analysis of off-target effects in an RNAi screen reveals microRNAs affecting sensitivity to TRAIL-induced apoptosis
Source: BMC Genomics. 2010 Mar 15;11:175. doi: 10.1186/1471-2164-11-175 (PMC2996961; doi:10.1186/1471-2164-11-175)
Supplement: Additional file 1 — Complete screen results (screen_results.zip). Complete results from the siRNA, presented as a mini-website as produced by the cellHTS software [file 1471-2164-11-175-S1.ZIP › in/01a2.pda.txt.after]

01a2.pda.txt.after	A01	1668.8465
01a2.pda.txt.after	A02	1580.7655
01a2.pda.txt.after	A03	1295.9365
01a2.pda.txt.after	A04	815.5205
01a2.pda.txt.after	A05	722.0485
01a2.pda.txt.after	A06	3264.2645
01a2.pda.txt.after	A07	2964.4835
01a2.pda.txt.after	A08	1655.1035
01a2.pda.txt.after	A09	2042.5765
01a2.pda.txt.after	A10	1545.7225
01a2.pda.txt.after	A11	668.9475
01a2.pda.txt.after	A12	45.4925
01a2.pda.txt.after	B01	1236.1165
01a2.pda.txt.after	B02	1065.6155
01a2.pda.txt.after	B03	985.3195
01a2.pda.txt.after	B04	602.5055
01a2.pda.txt.after	B05	1149.9585
01a2.pda.txt.after	B06	566.0835
01a2.pda.txt.after	B07	2834.6435
01a2.pda.txt.after	B08	1116.8345
01a2.pda.txt.after	B09	1841.8845
01a2.pda.txt.after	B10	2426.3545
01a2.pda.txt.after	B11	2072.0275
01a2.pda.txt.after	B12	-45.4925
01a2.pda.txt.after	C01	3852.5705
01a2.pda.txt.after	C02	1424.9315
01a2.pda.txt.after	C03	910.1695
01a2.pda.txt.after	C04	2068.1575
01a2.pda.txt.after	C05	3551.5745
01a2.pda.txt.after	C06	1963.0325
01a2.pda.txt.after	C07	317.6915
01a2.pda.txt.after	C08	2608.0935
01a2.pda.txt.after	C09	1426.2825
01a2.pda.txt.after	C10	1550.3365
01a2.pda.txt.after	C11	1081.7815
01a2.pda.txt.after	C12	2688.8175
01a2.pda.txt.after	D01	3535.6965
01a2.pda.txt.after	D02	1156.0145
01a2.pda.txt.after	D03	978.2185
01a2.pda.txt.after	D04	346.2185
01a2.pda.txt.after	D05	204.5615
01a2.pda.txt.after	D06	1279.6705
01a2.pda.txt.after	D07	1038.2035
01a2.pda.txt.after	D08	1475.9405
01a2.pda.txt.after	D09	1758.7865
01a2.pda.txt.after	D10	1726.2295
01a2.pda.txt.after	D11	1592.0885
01a2.pda.txt.after	D12	2404.2005
01a2.pda.txt.after	E01	2877.1845
01a2.pda.txt.after	E02	1874.5175
01a2.pda.txt.after	E03	208.8765
01a2.pda.txt.after	E04	1691.0305
01a2.pda.txt.after	E05	3099.8665
01a2.pda.txt.after	E06	2585.0795
01a2.pda.txt.after	E07	666.8395
01a2.pda.txt.after	E08	2837.6655
01a2.pda.txt.after	E09	1668.8645
01a2.pda.txt.after	E10	1535.2185
01a2.pda.txt.after	E11	1253.3135
01a2.pda.txt.after	E12	33.3075
01a2.pda.txt.after	F01	3186.8045
01a2.pda.txt.after	F02	214.0085
01a2.pda.txt.after	F03	2500.8605
01a2.pda.txt.after	F04	1543.6305
01a2.pda.txt.after	F05	1592.2925
01a2.pda.txt.after	F06	2302.8325
01a2.pda.txt.after	F07	2052.0085
01a2.pda.txt.after	F08	1345.5465
01a2.pda.txt.after	F09	2364.7955
01a2.pda.txt.after	F10	823.8865
01a2.pda.txt.after	F11	2466.5405
01a2.pda.txt.after	F12	18.4885
01a2.pda.txt.after	G01	2826.8535
01a2.pda.txt.after	G02	654.6835
01a2.pda.txt.after	G03	1616.7245
01a2.pda.txt.after	G04	2173.4775
01a2.pda.txt.after	G05	2595.1065
01a2.pda.txt.after	G06	1168.0515
01a2.pda.txt.after	G07	2956.8085
01a2.pda.txt.after	G08	1567.8925
01a2.pda.txt.after	G09	788.1235
01a2.pda.txt.after	G10	1959.4795
01a2.pda.txt.after	G11	1785.9475
01a2.pda.txt.after	G12	1676.4615
01a2.pda.txt.after	H01	2781.2885
01a2.pda.txt.after	H02	2408.4235
01a2.pda.txt.after	H03	932.7785
01a2.pda.txt.after	H04	3552.9145
01a2.pda.txt.after	H05	3186.2925
01a2.pda.txt.after	H06	2608.1485
01a2.pda.txt.after	H07	4430.6865
01a2.pda.txt.after	H08	5387.0215
01a2.pda.txt.after	H09	4917.5845
01a2.pda.txt.after	H10	2599.2515
01a2.pda.txt.after	H11	2045.6215
01a2.pda.txt.after	H12	1921.0395
