# Supplementary material for: Systematic analysis of off-target effects in an RNAi screen reveals microRNAs affecting sensitivity to TRAIL-induced apoptosis
Source: BMC Genomics. 2010 Mar 15;11:175. doi: 10.1186/1471-2164-11-175 (PMC2996961; doi:10.1186/1471-2164-11-175)
Supplement: Additional file 1 — Complete screen results (screen_results.zip). Complete results from the siRNA, presented as a mini-website as produced by the cellHTS software [file 1471-2164-11-175-S1.ZIP › in/01a2.pda.txt.before]

01a2.pda.txt.before	A01	6561.2465
01a2.pda.txt.before	A02	7110.7185
01a2.pda.txt.before	A03	6695.7495
01a2.pda.txt.before	A04	7156.0405
01a2.pda.txt.before	A05	6300.8145
01a2.pda.txt.before	A06	6655.3605
01a2.pda.txt.before	A07	7511.5445
01a2.pda.txt.before	A08	6053.6485
01a2.pda.txt.before	A09	6723.0895
01a2.pda.txt.before	A10	6874.8045
01a2.pda.txt.before	A11	5793.1535
01a2.pda.txt.before	A12	-2.93049999999999
01a2.pda.txt.before	B01	6613.1015
01a2.pda.txt.before	B02	6412.6175
01a2.pda.txt.before	B03	6188.9945
01a2.pda.txt.before	B04	6656.2965
01a2.pda.txt.before	B05	6549.2865
01a2.pda.txt.before	B06	6986.0605
01a2.pda.txt.before	B07	7321.7125
01a2.pda.txt.before	B08	6346.8255
01a2.pda.txt.before	B09	6306.0525
01a2.pda.txt.before	B10	8597.8905
01a2.pda.txt.before	B11	6156.6525
01a2.pda.txt.before	B12	2.93050000000005
01a2.pda.txt.before	C01	6628.9455
01a2.pda.txt.before	C02	6693.9745
01a2.pda.txt.before	C03	7381.8855
01a2.pda.txt.before	C04	7436.5205
01a2.pda.txt.before	C05	6965.6815
01a2.pda.txt.before	C06	7511.7465
01a2.pda.txt.before	C07	7467.5535
01a2.pda.txt.before	C08	7479.2905
01a2.pda.txt.before	C09	7314.4435
01a2.pda.txt.before	C10	8677.5145
01a2.pda.txt.before	C11	6399.8945
01a2.pda.txt.before	C12	6726.9165
01a2.pda.txt.before	D01	6481.2195
01a2.pda.txt.before	D02	6787.3225
01a2.pda.txt.before	D03	6837.4085
01a2.pda.txt.before	D04	9101.0035
01a2.pda.txt.before	D05	8677.0725
01a2.pda.txt.before	D06	7316.1645
01a2.pda.txt.before	D07	9105.5355
01a2.pda.txt.before	D08	8402.5955
01a2.pda.txt.before	D09	8343.4405
01a2.pda.txt.before	D10	6728.8495
01a2.pda.txt.before	D11	6824.7905
01a2.pda.txt.before	D12	6838.3995
01a2.pda.txt.before	E01	6653.5615
01a2.pda.txt.before	E02	7142.6895
01a2.pda.txt.before	E03	6905.4725
01a2.pda.txt.before	E04	8696.6195
01a2.pda.txt.before	E05	9477.9245
01a2.pda.txt.before	E06	8941.8825
01a2.pda.txt.before	E07	9855.4035
01a2.pda.txt.before	E08	9989.1625
01a2.pda.txt.before	E09	9014.8415
01a2.pda.txt.before	E10	7499.9345
01a2.pda.txt.before	E11	7288.3625
01a2.pda.txt.before	E12	1269.2205
01a2.pda.txt.before	F01	6977.3335
01a2.pda.txt.before	F02	6230.9065
01a2.pda.txt.before	F03	8661.3345
01a2.pda.txt.before	F04	5965.1795
01a2.pda.txt.before	F05	6328.1955
01a2.pda.txt.before	F06	8815.4615
01a2.pda.txt.before	F07	8642.4785
01a2.pda.txt.before	F08	7330.5895
01a2.pda.txt.before	F09	7019.8635
01a2.pda.txt.before	F10	6968.2805
01a2.pda.txt.before	F11	8820.0915
01a2.pda.txt.before	F12	1144.7045
01a2.pda.txt.before	G01	7109.8785
01a2.pda.txt.before	G02	6204.6065
01a2.pda.txt.before	G03	6936.3395
01a2.pda.txt.before	G04	7064.9885
01a2.pda.txt.before	G05	6025.6545
01a2.pda.txt.before	G06	8944.6955
01a2.pda.txt.before	G07	8905.4415
01a2.pda.txt.before	G08	8730.0415
01a2.pda.txt.before	G09	8621.3155
01a2.pda.txt.before	G10	7632.4195
01a2.pda.txt.before	G11	8635.9395
01a2.pda.txt.before	G12	6370.6655
01a2.pda.txt.before	H01	7262.4415
01a2.pda.txt.before	H02	7200.0615
01a2.pda.txt.before	H03	6024.9175
01a2.pda.txt.before	H04	6499.8905
01a2.pda.txt.before	H05	8974.2745
01a2.pda.txt.before	H06	7265.0395
01a2.pda.txt.before	H07	7446.5675
01a2.pda.txt.before	H08	7298.2685
01a2.pda.txt.before	H09	7057.9295
01a2.pda.txt.before	H10	7664.9735
01a2.pda.txt.before	H11	8653.5755
01a2.pda.txt.before	H12	6237.9235
