# Supplementary material for: Systematic analysis of off-target effects in an RNAi screen reveals microRNAs affecting sensitivity to TRAIL-induced apoptosis
Source: BMC Genomics. 2010 Mar 15;11:175. doi: 10.1186/1471-2164-11-175 (PMC2996961; doi:10.1186/1471-2164-11-175)
Supplement: Additional file 1 — Complete screen results (screen_results.zip). Complete results from the siRNA, presented as a mini-website as produced by the cellHTS software [file 1471-2164-11-175-S1.ZIP › in/01b1.pda.txt.after]

01b1.pda.txt.after	A01	1062.4735
01b1.pda.txt.after	A02	232.2765
01b1.pda.txt.after	A03	630.9925
01b1.pda.txt.after	A04	353.3985
01b1.pda.txt.after	A05	618.4925
01b1.pda.txt.after	A06	375.7735
01b1.pda.txt.after	A07	87.1565000000001
01b1.pda.txt.after	A08	-125.9085
01b1.pda.txt.after	A09	338.0005
01b1.pda.txt.after	A10	-62.3955
01b1.pda.txt.after	A11	341.5215
01b1.pda.txt.after	A12	-140.2385
01b1.pda.txt.after	B01	1287.1105
01b1.pda.txt.after	B02	935.7235
01b1.pda.txt.after	B03	728.3305
01b1.pda.txt.after	B04	686.9495
01b1.pda.txt.after	B05	1022.1335
01b1.pda.txt.after	B06	283.5605
01b1.pda.txt.after	B07	938.3825
01b1.pda.txt.after	B08	1937.0365
01b1.pda.txt.after	B09	-47.0464999999999
01b1.pda.txt.after	B10	381.1005
01b1.pda.txt.after	B11	277.0455
01b1.pda.txt.after	B12	140.2385
01b1.pda.txt.after	C01	2512.2955
01b1.pda.txt.after	C02	1126.7675
01b1.pda.txt.after	C03	-100.9895
01b1.pda.txt.after	C04	285.1595
01b1.pda.txt.after	C05	99.0535000000001
01b1.pda.txt.after	C06	750.1675
01b1.pda.txt.after	C07	118.6155
01b1.pda.txt.after	C08	2798.2015
01b1.pda.txt.after	C09	195.1835
01b1.pda.txt.after	C10	180.8135
01b1.pda.txt.after	C11	2.69050000000004
01b1.pda.txt.after	C12	1153.5275
01b1.pda.txt.after	D01	3139.0895
01b1.pda.txt.after	D02	521.9725
01b1.pda.txt.after	D03	-35.6104999999999
01b1.pda.txt.after	D04	66.3305
01b1.pda.txt.after	D05	911.4305
01b1.pda.txt.after	D06	1244.5655
01b1.pda.txt.after	D07	-89.5744999999999
01b1.pda.txt.after	D08	674.0035
01b1.pda.txt.after	D09	54.9325000000001
01b1.pda.txt.after	D10	-205.8935
01b1.pda.txt.after	D11	1217.7885
01b1.pda.txt.after	D12	906.4615
01b1.pda.txt.after	E01	1183.0805
01b1.pda.txt.after	E02	-75.8855
01b1.pda.txt.after	E03	751.8225
01b1.pda.txt.after	E04	-151.4665
01b1.pda.txt.after	E05	374.9745
01b1.pda.txt.after	E06	111.7295
01b1.pda.txt.after	E07	-50.8884999999999
01b1.pda.txt.after	E08	553.3725
01b1.pda.txt.after	E09	626.5605
01b1.pda.txt.after	E10	713.7315
01b1.pda.txt.after	E11	-45.6714999999999
01b1.pda.txt.after	E12	-111.0925
01b1.pda.txt.after	F01	1908.7315
01b1.pda.txt.after	F02	276.3435
01b1.pda.txt.after	F03	1226.6125
01b1.pda.txt.after	F04	770.6135
01b1.pda.txt.after	F05	540.5415
01b1.pda.txt.after	F06	686.2665
01b1.pda.txt.after	F07	-116.7685
01b1.pda.txt.after	F08	662.9255
01b1.pda.txt.after	F09	-217.6945
01b1.pda.txt.after	F10	2754.7585
01b1.pda.txt.after	F11	746.5305
01b1.pda.txt.after	F12	-57.2745
01b1.pda.txt.after	G01	946.1265
01b1.pda.txt.after	G02	2032.5535
01b1.pda.txt.after	G03	853.0995
01b1.pda.txt.after	G04	693.5785
01b1.pda.txt.after	G05	-59.4005
01b1.pda.txt.after	G06	179.3825
01b1.pda.txt.after	G07	948.7065
01b1.pda.txt.after	G08	270.0375
01b1.pda.txt.after	G09	-2.75449999999989
01b1.pda.txt.after	G10	650.7345
01b1.pda.txt.after	G11	166.6755
01b1.pda.txt.after	G12	657.5455
01b1.pda.txt.after	H01	494.3815
01b1.pda.txt.after	H02	577.5995
01b1.pda.txt.after	H03	220.6045
01b1.pda.txt.after	H04	6296.7235
01b1.pda.txt.after	H05	1001.3305
01b1.pda.txt.after	H06	598.1755
01b1.pda.txt.after	H07	924.8355
01b1.pda.txt.after	H08	2249.9875
01b1.pda.txt.after	H09	558.1425
01b1.pda.txt.after	H10	907.3135
01b1.pda.txt.after	H11	1369.3605
01b1.pda.txt.after	H12	1134.7585
