# Supplementary material for: Systematic analysis of off-target effects in an RNAi screen reveals microRNAs affecting sensitivity to TRAIL-induced apoptosis
Source: BMC Genomics. 2010 Mar 15;11:175. doi: 10.1186/1471-2164-11-175 (PMC2996961; doi:10.1186/1471-2164-11-175)
Supplement: Additional file 1 — Complete screen results (screen_results.zip). Complete results from the siRNA, presented as a mini-website as produced by the cellHTS software [file 1471-2164-11-175-S1.ZIP › in/01b1.pda.txt.before]

01b1.pda.txt.before	A01	5527.3655
01b1.pda.txt.before	A02	3543.4325
01b1.pda.txt.before	A03	5101.1755
01b1.pda.txt.before	A04	5485.0045
01b1.pda.txt.before	A05	4064.2045
01b1.pda.txt.before	A06	4014.6585
01b1.pda.txt.before	A07	1761.2545
01b1.pda.txt.before	A08	1618.9105
01b1.pda.txt.before	A09	916.0205
01b1.pda.txt.before	A10	1021.7845
01b1.pda.txt.before	A11	1265.5755
01b1.pda.txt.before	A12	-177.3725
01b1.pda.txt.before	B01	4592.1535
01b1.pda.txt.before	B02	4615.6095
01b1.pda.txt.before	B03	5471.8485
01b1.pda.txt.before	B04	4260.2305
01b1.pda.txt.before	B05	6123.5375
01b1.pda.txt.before	B06	5730.6295
01b1.pda.txt.before	B07	5387.8455
01b1.pda.txt.before	B08	5022.4965
01b1.pda.txt.before	B09	3026.5185
01b1.pda.txt.before	B10	3304.3835
01b1.pda.txt.before	B11	2680.6005
01b1.pda.txt.before	B12	177.3725
01b1.pda.txt.before	C01	4235.1885
01b1.pda.txt.before	C02	3119.3215
01b1.pda.txt.before	C03	2039.1705
01b1.pda.txt.before	C04	5075.3285
01b1.pda.txt.before	C05	4471.2355
01b1.pda.txt.before	C06	4285.4935
01b1.pda.txt.before	C07	2989.1955
01b1.pda.txt.before	C08	5389.9055
01b1.pda.txt.before	C09	2238.2555
01b1.pda.txt.before	C10	4424.0365
01b1.pda.txt.before	C11	3287.9205
01b1.pda.txt.before	C12	4262.2515
01b1.pda.txt.before	D01	4284.3315
01b1.pda.txt.before	D02	3318.3705
01b1.pda.txt.before	D03	3204.5385
01b1.pda.txt.before	D04	4387.9485
01b1.pda.txt.before	D05	3547.1765
01b1.pda.txt.before	D06	2865.7385
01b1.pda.txt.before	D07	1822.1925
01b1.pda.txt.before	D08	3775.1225
01b1.pda.txt.before	D09	4087.5865
01b1.pda.txt.before	D10	4466.8425
01b1.pda.txt.before	D11	4259.9545
01b1.pda.txt.before	D12	5340.8145
01b1.pda.txt.before	E01	3751.7395
01b1.pda.txt.before	E02	2273.6605
01b1.pda.txt.before	E03	4074.3175
01b1.pda.txt.before	E04	2353.5915
01b1.pda.txt.before	E05	2245.1245
01b1.pda.txt.before	E06	3198.3055
01b1.pda.txt.before	E07	2249.6175
01b1.pda.txt.before	E08	3160.9395
01b1.pda.txt.before	E09	3152.9885
01b1.pda.txt.before	E10	3009.6895
01b1.pda.txt.before	E11	4294.4915
01b1.pda.txt.before	E12	47.1485
01b1.pda.txt.before	F01	4037.8245
01b1.pda.txt.before	F02	3637.5845
01b1.pda.txt.before	F03	4463.9995
01b1.pda.txt.before	F04	3917.3065
01b1.pda.txt.before	F05	4320.8975
01b1.pda.txt.before	F06	3640.4095
01b1.pda.txt.before	F07	2036.1115
01b1.pda.txt.before	F08	2672.9845
01b1.pda.txt.before	F09	2067.7755
01b1.pda.txt.before	F10	5529.9145
01b1.pda.txt.before	F11	5087.8805
01b1.pda.txt.before	F12	209.2765
01b1.pda.txt.before	G01	3077.2845
01b1.pda.txt.before	G02	4376.8905
01b1.pda.txt.before	G03	2976.2685
01b1.pda.txt.before	G04	4256.9955
01b1.pda.txt.before	G05	5547.5955
01b1.pda.txt.before	G06	4185.4015
01b1.pda.txt.before	G07	6304.9505
01b1.pda.txt.before	G08	4960.0265
01b1.pda.txt.before	G09	3949.5365
01b1.pda.txt.before	G10	4488.4725
01b1.pda.txt.before	G11	3834.9755
01b1.pda.txt.before	G12	4867.9995
01b1.pda.txt.before	H01	2835.1455
01b1.pda.txt.before	H02	5079.4385
01b1.pda.txt.before	H03	3801.5955
01b1.pda.txt.before	H04	5877.2435
01b1.pda.txt.before	H05	6712.7755
01b1.pda.txt.before	H06	5473.1735
01b1.pda.txt.before	H07	6410.0845
01b1.pda.txt.before	H08	6173.6495
01b1.pda.txt.before	H09	5804.5195
01b1.pda.txt.before	H10	4086.5475
01b1.pda.txt.before	H11	5340.7065
01b1.pda.txt.before	H12	6941.1795
