# Supplementary material for: Systematic analysis of off-target effects in an RNAi screen reveals microRNAs affecting sensitivity to TRAIL-induced apoptosis
Source: BMC Genomics. 2010 Mar 15;11:175. doi: 10.1186/1471-2164-11-175 (PMC2996961; doi:10.1186/1471-2164-11-175)
Supplement: Additional file 1 — Complete screen results (screen_results.zip). Complete results from the siRNA, presented as a mini-website as produced by the cellHTS software [file 1471-2164-11-175-S1.ZIP › in/01b2.pda.txt.after]

01b2.pda.txt.after	A01	1221.9415
01b2.pda.txt.after	A02	392.6105
01b2.pda.txt.after	A03	1126.1835
01b2.pda.txt.after	A04	814.3105
01b2.pda.txt.after	A05	1658.0775
01b2.pda.txt.after	A06	1010.9775
01b2.pda.txt.after	A07	985.2185
01b2.pda.txt.after	A08	182.2795
01b2.pda.txt.after	A09	2734.1645
01b2.pda.txt.after	A10	1174.6855
01b2.pda.txt.after	A11	2249.1295
01b2.pda.txt.after	A12	5.13250000000005
01b2.pda.txt.after	B01	1113.0165
01b2.pda.txt.after	B02	1724.5925
01b2.pda.txt.after	B03	1515.6375
01b2.pda.txt.after	B04	944.1335
01b2.pda.txt.after	B05	1391.3625
01b2.pda.txt.after	B06	648.5245
01b2.pda.txt.after	B07	1638.4685
01b2.pda.txt.after	B08	2131.7185
01b2.pda.txt.after	B09	301.0875
01b2.pda.txt.after	B10	2035.2855
01b2.pda.txt.after	B11	1913.9135
01b2.pda.txt.after	B12	-5.13249999999999
01b2.pda.txt.after	C01	4496.0205
01b2.pda.txt.after	C02	2572.6245
01b2.pda.txt.after	C03	92.0695000000001
01b2.pda.txt.after	C04	222.4445
01b2.pda.txt.after	C05	772.1995
01b2.pda.txt.after	C06	2175.8445
01b2.pda.txt.after	C07	313.8095
01b2.pda.txt.after	C08	4145.5505
01b2.pda.txt.after	C09	1018.2665
01b2.pda.txt.after	C10	900.2835
01b2.pda.txt.after	C11	770.6275
01b2.pda.txt.after	C12	1312.6665
01b2.pda.txt.after	D01	3733.3815
01b2.pda.txt.after	D02	1508.2745
01b2.pda.txt.after	D03	286.8385
01b2.pda.txt.after	D04	162.2705
01b2.pda.txt.after	D05	1445.1365
01b2.pda.txt.after	D06	2300.9275
01b2.pda.txt.after	D07	93.2275000000001
01b2.pda.txt.after	D08	2515.1975
01b2.pda.txt.after	D09	905.9865
01b2.pda.txt.after	D10	332.0675
01b2.pda.txt.after	D11	1928.5535
01b2.pda.txt.after	D12	853.5865
01b2.pda.txt.after	E01	3263.2035
01b2.pda.txt.after	E02	408.2865
01b2.pda.txt.after	E03	1308.9585
01b2.pda.txt.after	E04	946.9585
01b2.pda.txt.after	E05	2251.5945
01b2.pda.txt.after	E06	1445.2585
01b2.pda.txt.after	E07	817.6185
01b2.pda.txt.after	E08	2753.3645
01b2.pda.txt.after	E09	2642.4395
01b2.pda.txt.after	E10	1598.2335
01b2.pda.txt.after	E11	668.2855
01b2.pda.txt.after	E12	48.9165
01b2.pda.txt.after	F01	2696.2475
01b2.pda.txt.after	F02	1342.5435
01b2.pda.txt.after	F03	2802.0485
01b2.pda.txt.after	F04	1874.4595
01b2.pda.txt.after	F05	802.3315
01b2.pda.txt.after	F06	1831.6995
01b2.pda.txt.after	F07	656.4155
01b2.pda.txt.after	F08	1633.9465
01b2.pda.txt.after	F09	363.6685
01b2.pda.txt.after	F10	3734.7965
01b2.pda.txt.after	F11	1653.9565
01b2.pda.txt.after	F12	58.9825000000001
01b2.pda.txt.after	G01	1845.5865
01b2.pda.txt.after	G02	2915.8955
01b2.pda.txt.after	G03	2605.9415
01b2.pda.txt.after	G04	2477.6015
01b2.pda.txt.after	G05	540.4035
01b2.pda.txt.after	G06	249.1265
01b2.pda.txt.after	G07	3051.0115
01b2.pda.txt.after	G08	1152.6435
01b2.pda.txt.after	G09	153.0845
01b2.pda.txt.after	G10	1956.2985
01b2.pda.txt.after	G11	357.0905
01b2.pda.txt.after	G12	949.7775
01b2.pda.txt.after	H01	2087.6295
01b2.pda.txt.after	H02	2100.3755
01b2.pda.txt.after	H03	563.8335
01b2.pda.txt.after	H04	8304.0305
01b2.pda.txt.after	H05	1875.6185
01b2.pda.txt.after	H06	878.3705
01b2.pda.txt.after	H07	1936.7815
01b2.pda.txt.after	H08	2334.0995
01b2.pda.txt.after	H09	998.2805
01b2.pda.txt.after	H10	2534.4135
01b2.pda.txt.after	H11	1403.4935
01b2.pda.txt.after	H12	1312.8725
