# Supplementary material for: Systematic analysis of off-target effects in an RNAi screen reveals microRNAs affecting sensitivity to TRAIL-induced apoptosis
Source: BMC Genomics. 2010 Mar 15;11:175. doi: 10.1186/1471-2164-11-175 (PMC2996961; doi:10.1186/1471-2164-11-175)
Supplement: Additional file 1 — Complete screen results (screen_results.zip). Complete results from the siRNA, presented as a mini-website as produced by the cellHTS software [file 1471-2164-11-175-S1.ZIP › in/01b2.pda.txt.before]

01b2.pda.txt.before	A01	5161.0045
01b2.pda.txt.before	A02	4992.7605
01b2.pda.txt.before	A03	5461.5375
01b2.pda.txt.before	A04	6284.5765
01b2.pda.txt.before	A05	6370.2305
01b2.pda.txt.before	A06	5998.1295
01b2.pda.txt.before	A07	4785.5735
01b2.pda.txt.before	A08	6704.1985
01b2.pda.txt.before	A09	6440.1665
01b2.pda.txt.before	A10	5279.7025
01b2.pda.txt.before	A11	6263.7055
01b2.pda.txt.before	A12	-0.345500000000015
01b2.pda.txt.before	B01	5976.9765
01b2.pda.txt.before	B02	5361.0735
01b2.pda.txt.before	B03	5227.3385
01b2.pda.txt.before	B04	4717.2915
01b2.pda.txt.before	B05	6241.2365
01b2.pda.txt.before	B06	5434.6135
01b2.pda.txt.before	B07	6059.9755
01b2.pda.txt.before	B08	5940.8535
01b2.pda.txt.before	B09	4058.5345
01b2.pda.txt.before	B10	6594.3985
01b2.pda.txt.before	B11	6765.0365
01b2.pda.txt.before	B12	0.345500000000015
01b2.pda.txt.before	C01	6049.5035
01b2.pda.txt.before	C02	4204.4735
01b2.pda.txt.before	C03	3889.4145
01b2.pda.txt.before	C04	5921.9945
01b2.pda.txt.before	C05	5839.6655
01b2.pda.txt.before	C06	6295.3035
01b2.pda.txt.before	C07	5040.7545
01b2.pda.txt.before	C08	7060.8655
01b2.pda.txt.before	C09	4546.0445
01b2.pda.txt.before	C10	7269.3995
01b2.pda.txt.before	C11	6410.8815
01b2.pda.txt.before	C12	5760.9645
01b2.pda.txt.before	D01	5497.7305
01b2.pda.txt.before	D02	5330.8495
01b2.pda.txt.before	D03	4334.6645
01b2.pda.txt.before	D04	6079.0715
01b2.pda.txt.before	D05	6578.0315
01b2.pda.txt.before	D06	6603.6025
01b2.pda.txt.before	D07	4367.4285
01b2.pda.txt.before	D08	6582.2735
01b2.pda.txt.before	D09	7381.5955
01b2.pda.txt.before	D10	8474.7235
01b2.pda.txt.before	D11	7149.3675
01b2.pda.txt.before	D12	4671.6355
01b2.pda.txt.before	E01	6042.6195
01b2.pda.txt.before	E02	4859.5505
01b2.pda.txt.before	E03	5106.9265
01b2.pda.txt.before	E04	5887.0665
01b2.pda.txt.before	E05	5116.0805
01b2.pda.txt.before	E06	6920.7415
01b2.pda.txt.before	E07	6213.6415
01b2.pda.txt.before	E08	6777.8355
01b2.pda.txt.before	E09	6613.4465
01b2.pda.txt.before	E10	6701.7195
01b2.pda.txt.before	E11	6835.3165
01b2.pda.txt.before	E12	735.4375
01b2.pda.txt.before	F01	5732.6425
01b2.pda.txt.before	F02	4331.0175
01b2.pda.txt.before	F03	5897.0555
01b2.pda.txt.before	F04	4814.7035
01b2.pda.txt.before	F05	6572.3865
01b2.pda.txt.before	F06	6672.3695
01b2.pda.txt.before	F07	6171.0065
01b2.pda.txt.before	F08	6186.8485
01b2.pda.txt.before	F09	6374.9345
01b2.pda.txt.before	F10	7391.3915
01b2.pda.txt.before	F11	9098.0955
01b2.pda.txt.before	F12	670.4345
01b2.pda.txt.before	G01	5279.7675
01b2.pda.txt.before	G02	5553.2565
01b2.pda.txt.before	G03	6334.3945
01b2.pda.txt.before	G04	6313.8055
01b2.pda.txt.before	G05	6860.7395
01b2.pda.txt.before	G06	5481.3565
01b2.pda.txt.before	G07	7715.7145
01b2.pda.txt.before	G08	6794.9125
01b2.pda.txt.before	G09	6250.3675
01b2.pda.txt.before	G10	6634.2795
01b2.pda.txt.before	G11	7521.4755
01b2.pda.txt.before	G12	5160.8955
01b2.pda.txt.before	H01	5419.2125
01b2.pda.txt.before	H02	6078.5035
01b2.pda.txt.before	H03	5286.9405
01b2.pda.txt.before	H04	6865.8085
01b2.pda.txt.before	H05	6686.9975
01b2.pda.txt.before	H06	5997.7595
01b2.pda.txt.before	H07	6272.3455
01b2.pda.txt.before	H08	7080.6655
01b2.pda.txt.before	H09	6210.8965
01b2.pda.txt.before	H10	6517.1435
01b2.pda.txt.before	H11	6365.4265
01b2.pda.txt.before	H12	5758.6815
