# Supplementary material for: Systematic analysis of off-target effects in an RNAi screen reveals microRNAs affecting sensitivity to TRAIL-induced apoptosis
Source: BMC Genomics. 2010 Mar 15;11:175. doi: 10.1186/1471-2164-11-175 (PMC2996961; doi:10.1186/1471-2164-11-175)
Supplement: Additional file 1 — Complete screen results (screen_results.zip). Complete results from the siRNA, presented as a mini-website as produced by the cellHTS software [file 1471-2164-11-175-S1.ZIP › in/02a1.pda.txt.after]

02a1.pda.txt.after	A01	454.765
02a1.pda.txt.after	A02	380.305
02a1.pda.txt.after	A03	250.407
02a1.pda.txt.after	A04	171.198
02a1.pda.txt.after	A05	5.22399999999999
02a1.pda.txt.after	A06	104.929
02a1.pda.txt.after	A07	295.092
02a1.pda.txt.after	A08	195.345
02a1.pda.txt.after	A09	144.455
02a1.pda.txt.after	A10	393.954
02a1.pda.txt.after	A11	78.539
02a1.pda.txt.after	A12	-13.479
02a1.pda.txt.after	B01	1906.352
02a1.pda.txt.after	B02	311.155
02a1.pda.txt.after	B03	59.789
02a1.pda.txt.after	B04	122.149
02a1.pda.txt.after	B05	194.167
02a1.pda.txt.after	B06	572.748
02a1.pda.txt.after	B07	547.243
02a1.pda.txt.after	B08	120.063
02a1.pda.txt.after	B09	633.955
02a1.pda.txt.after	B10	493.81
02a1.pda.txt.after	B11	352.883
02a1.pda.txt.after	B12	13.479
02a1.pda.txt.after	C01	2849.85
02a1.pda.txt.after	C02	493.967
02a1.pda.txt.after	C03	116.501
02a1.pda.txt.after	C04	334.885
02a1.pda.txt.after	C05	405.385
02a1.pda.txt.after	C06	548.482
02a1.pda.txt.after	C07	436.066
02a1.pda.txt.after	C08	220.071
02a1.pda.txt.after	C09	222.812
02a1.pda.txt.after	C10	65.747
02a1.pda.txt.after	C11	1203.857
02a1.pda.txt.after	C12	564.492
02a1.pda.txt.after	D01	1276.845
02a1.pda.txt.after	D02	547.069
02a1.pda.txt.after	D03	347.375
02a1.pda.txt.after	D04	143.338
02a1.pda.txt.after	D05	192.318
02a1.pda.txt.after	D06	581.839
02a1.pda.txt.after	D07	10.976
02a1.pda.txt.after	D08	481.389
02a1.pda.txt.after	D09	380.923
02a1.pda.txt.after	D10	192.246
02a1.pda.txt.after	D11	552.897
02a1.pda.txt.after	D12	723.069
02a1.pda.txt.after	E01	841.825
02a1.pda.txt.after	E02	715.186
02a1.pda.txt.after	E03	384.814
02a1.pda.txt.after	E04	527.335
02a1.pda.txt.after	E05	56.935
02a1.pda.txt.after	E06	261.808
02a1.pda.txt.after	E07	160.226
02a1.pda.txt.after	E08	137.146
02a1.pda.txt.after	E09	151.125
02a1.pda.txt.after	E10	252.807
02a1.pda.txt.after	E11	477.792
02a1.pda.txt.after	E12	166.506
02a1.pda.txt.after	F01	961.833
02a1.pda.txt.after	F02	330.988
02a1.pda.txt.after	F03	495.843
02a1.pda.txt.after	F04	15.237
02a1.pda.txt.after	F05	159.71
02a1.pda.txt.after	F06	145.147
02a1.pda.txt.after	F07	246.917
02a1.pda.txt.after	F08	448.72
02a1.pda.txt.after	F09	247.579
02a1.pda.txt.after	F10	230.243
02a1.pda.txt.after	F11	322.554
02a1.pda.txt.after	F12	67.094
02a1.pda.txt.after	G01	310.588
02a1.pda.txt.after	G02	105.151
02a1.pda.txt.after	G03	482.284
02a1.pda.txt.after	G04	171.122
02a1.pda.txt.after	G05	484.45
02a1.pda.txt.after	G06	344.631
02a1.pda.txt.after	G07	372.392
02a1.pda.txt.after	G08	59.883
02a1.pda.txt.after	G09	182.185
02a1.pda.txt.after	G10	182.252
02a1.pda.txt.after	G11	149.96
02a1.pda.txt.after	G12	211.617
02a1.pda.txt.after	H01	377.927
02a1.pda.txt.after	H02	361.176
02a1.pda.txt.after	H03	468
02a1.pda.txt.after	H04	243.114
02a1.pda.txt.after	H05	436.151
02a1.pda.txt.after	H06	340.192
02a1.pda.txt.after	H07	241.499
02a1.pda.txt.after	H08	360.569
02a1.pda.txt.after	H09	250.72
02a1.pda.txt.after	H10	232.989
02a1.pda.txt.after	H11	738.675
02a1.pda.txt.after	H12	339.053
