# Supplementary material for: Systematic analysis of off-target effects in an RNAi screen reveals microRNAs affecting sensitivity to TRAIL-induced apoptosis
Source: BMC Genomics. 2010 Mar 15;11:175. doi: 10.1186/1471-2164-11-175 (PMC2996961; doi:10.1186/1471-2164-11-175)
Supplement: Additional file 1 — Complete screen results (screen_results.zip). Complete results from the siRNA, presented as a mini-website as produced by the cellHTS software [file 1471-2164-11-175-S1.ZIP › in/02a1.pda.txt.before]

02a1.pda.txt.before	A01	1474.3465
02a1.pda.txt.before	A02	1184.7025
02a1.pda.txt.before	A03	980.7775
02a1.pda.txt.before	A04	797.9325
02a1.pda.txt.before	A05	456.7045
02a1.pda.txt.before	A06	483.0865
02a1.pda.txt.before	A07	743.5745
02a1.pda.txt.before	A08	768.6565
02a1.pda.txt.before	A09	665.6105
02a1.pda.txt.before	A10	909.9925
02a1.pda.txt.before	A11	744.6985
02a1.pda.txt.before	A12	-7.29050000000001
02a1.pda.txt.before	B01	1424.8845
02a1.pda.txt.before	B02	1255.2255
02a1.pda.txt.before	B03	1271.6605
02a1.pda.txt.before	B04	895.1745
02a1.pda.txt.before	B05	1146.2545
02a1.pda.txt.before	B06	1229.9515
02a1.pda.txt.before	B07	1278.4945
02a1.pda.txt.before	B08	781.9565
02a1.pda.txt.before	B09	1146.1295
02a1.pda.txt.before	B10	1150.2565
02a1.pda.txt.before	B11	1124.3695
02a1.pda.txt.before	B12	7.29050000000001
02a1.pda.txt.before	C01	1507.4935
02a1.pda.txt.before	C02	1202.2295
02a1.pda.txt.before	C03	1201.3885
02a1.pda.txt.before	C04	1407.3785
02a1.pda.txt.before	C05	1451.1695
02a1.pda.txt.before	C06	1159.5225
02a1.pda.txt.before	C07	1029.6045
02a1.pda.txt.before	C08	993.0375
02a1.pda.txt.before	C09	1222.3045
02a1.pda.txt.before	C10	726.5995
02a1.pda.txt.before	C11	1362.1835
02a1.pda.txt.before	C12	1155.9825
02a1.pda.txt.before	D01	1203.6875
02a1.pda.txt.before	D02	1231.2675
02a1.pda.txt.before	D03	1127.5895
02a1.pda.txt.before	D04	1204.9595
02a1.pda.txt.before	D05	868.4295
02a1.pda.txt.before	D06	975.2675
02a1.pda.txt.before	D07	501.9855
02a1.pda.txt.before	D08	1137.3765
02a1.pda.txt.before	D09	981.9165
02a1.pda.txt.before	D10	1070.5835
02a1.pda.txt.before	D11	1069.4195
02a1.pda.txt.before	D12	1091.2875
02a1.pda.txt.before	E01	1238.1955
02a1.pda.txt.before	E02	1371.6145
02a1.pda.txt.before	E03	1331.4975
02a1.pda.txt.before	E04	1158.3245
02a1.pda.txt.before	E05	970.1905
02a1.pda.txt.before	E06	1019.5025
02a1.pda.txt.before	E07	881.7475
02a1.pda.txt.before	E08	991.3135
02a1.pda.txt.before	E09	996.3725
02a1.pda.txt.before	E10	954.8235
02a1.pda.txt.before	E11	1277.1815
02a1.pda.txt.before	E12	398.3225
02a1.pda.txt.before	F01	1495.1845
02a1.pda.txt.before	F02	1168.1035
02a1.pda.txt.before	F03	1519.8285
02a1.pda.txt.before	F04	1181.3685
02a1.pda.txt.before	F05	1168.6755
02a1.pda.txt.before	F06	1181.2775
02a1.pda.txt.before	F07	1106.9295
02a1.pda.txt.before	F08	1234.7435
02a1.pda.txt.before	F09	1277.8425
02a1.pda.txt.before	F10	1184.5095
02a1.pda.txt.before	F11	972.2265
02a1.pda.txt.before	F12	152.4205
02a1.pda.txt.before	G01	1060.2545
02a1.pda.txt.before	G02	1181.6425
02a1.pda.txt.before	G03	1217.7265
02a1.pda.txt.before	G04	1386.4025
02a1.pda.txt.before	G05	1004.5725
02a1.pda.txt.before	G06	1148.8375
02a1.pda.txt.before	G07	1282.4555
02a1.pda.txt.before	G08	1302.0785
02a1.pda.txt.before	G09	1038.3605
02a1.pda.txt.before	G10	1396.8195
02a1.pda.txt.before	G11	765.6235
02a1.pda.txt.before	G12	842.9145
02a1.pda.txt.before	H01	958.7815
02a1.pda.txt.before	H02	1461.2155
02a1.pda.txt.before	H03	1461.7875
02a1.pda.txt.before	H04	1389.3045
02a1.pda.txt.before	H05	1096.0215
02a1.pda.txt.before	H06	1299.8375
02a1.pda.txt.before	H07	1175.5255
02a1.pda.txt.before	H08	1300.6235
02a1.pda.txt.before	H09	1287.1795
02a1.pda.txt.before	H10	1437.9475
02a1.pda.txt.before	H11	1346.8815
02a1.pda.txt.before	H12	972.2915
