# Supplementary material for: Systematic analysis of off-target effects in an RNAi screen reveals microRNAs affecting sensitivity to TRAIL-induced apoptosis
Source: BMC Genomics. 2010 Mar 15;11:175. doi: 10.1186/1471-2164-11-175 (PMC2996961; doi:10.1186/1471-2164-11-175)
Supplement: Additional file 1 — Complete screen results (screen_results.zip). Complete results from the siRNA, presented as a mini-website as produced by the cellHTS software [file 1471-2164-11-175-S1.ZIP › in/02a3.pda.txt.after]

02a3.pda.txt.after	A01	4921.729
02a3.pda.txt.after	A02	3501.23
02a3.pda.txt.after	A03	8044.251
02a3.pda.txt.after	A04	5342.498
02a3.pda.txt.after	A05	794.706
02a3.pda.txt.after	A06	2199.494
02a3.pda.txt.after	A07	7965.549
02a3.pda.txt.after	A08	7460.264
02a3.pda.txt.after	A09	8373.844
02a3.pda.txt.after	A10	8061.818
02a3.pda.txt.after	A11	1517.304
02a3.pda.txt.after	A12	7.57800000000003
02a3.pda.txt.after	B01	5514.087
02a3.pda.txt.after	B02	3925.543
02a3.pda.txt.after	B03	2069.854
02a3.pda.txt.after	B04	3388
02a3.pda.txt.after	B05	4125.047
02a3.pda.txt.after	B06	6398.362
02a3.pda.txt.after	B07	6090.92
02a3.pda.txt.after	B08	3912.566
02a3.pda.txt.after	B09	6533.84
02a3.pda.txt.after	B10	6308.181
02a3.pda.txt.after	B11	6095.328
02a3.pda.txt.after	B12	-7.57799999999997
02a3.pda.txt.after	C01	8236.567
02a3.pda.txt.after	C02	4858.434
02a3.pda.txt.after	C03	3468.583
02a3.pda.txt.after	C04	3568.454
02a3.pda.txt.after	C05	5385.351
02a3.pda.txt.after	C06	5005.469
02a3.pda.txt.after	C07	5407.477
02a3.pda.txt.after	C08	4875.526
02a3.pda.txt.after	C09	7174.23
02a3.pda.txt.after	C10	4526.253
02a3.pda.txt.after	C11	6396.791
02a3.pda.txt.after	C12	7328.843
02a3.pda.txt.after	D01	8045.537
02a3.pda.txt.after	D02	3762.787
02a3.pda.txt.after	D03	5447.268
02a3.pda.txt.after	D04	1799.046
02a3.pda.txt.after	D05	7787.539
02a3.pda.txt.after	D06	6259.29
02a3.pda.txt.after	D07	1238.819
02a3.pda.txt.after	D08	5878.156
02a3.pda.txt.after	D09	6357.731
02a3.pda.txt.after	D10	4229.567
02a3.pda.txt.after	D11	4319.561
02a3.pda.txt.after	D12	7126.896
02a3.pda.txt.after	E01	4084.056
02a3.pda.txt.after	E02	5120.293
02a3.pda.txt.after	E03	6361.565
02a3.pda.txt.after	E04	7073.898
02a3.pda.txt.after	E05	6775.725
02a3.pda.txt.after	E06	6129.148
02a3.pda.txt.after	E07	3934.751
02a3.pda.txt.after	E08	4915.888
02a3.pda.txt.after	E09	4965.942
02a3.pda.txt.after	E10	5414.59
02a3.pda.txt.after	E11	6625.314
02a3.pda.txt.after	E12	137.161
02a3.pda.txt.after	F01	4699.19
02a3.pda.txt.after	F02	4612.564
02a3.pda.txt.after	F03	5471.672
02a3.pda.txt.after	F04	1316.073
02a3.pda.txt.after	F05	6969.619
02a3.pda.txt.after	F06	4723.891
02a3.pda.txt.after	F07	6272.377
02a3.pda.txt.after	F08	7347.773
02a3.pda.txt.after	F09	6613.114
02a3.pda.txt.after	F10	4083.832
02a3.pda.txt.after	F11	4989.277
02a3.pda.txt.after	F12	133.452
02a3.pda.txt.after	G01	5293.532
02a3.pda.txt.after	G02	2954.068
02a3.pda.txt.after	G03	8306.33
02a3.pda.txt.after	G04	4905.133
02a3.pda.txt.after	G05	6971.081
02a3.pda.txt.after	G06	7448.358
02a3.pda.txt.after	G07	2533.106
02a3.pda.txt.after	G08	6449.814
02a3.pda.txt.after	G09	7455.098
02a3.pda.txt.after	G10	3529.26
02a3.pda.txt.after	G11	5312.774
02a3.pda.txt.after	G12	5719.455
02a3.pda.txt.after	H01	5953.512
02a3.pda.txt.after	H02	3644.368
02a3.pda.txt.after	H03	7142.224
02a3.pda.txt.after	H04	6414.283
02a3.pda.txt.after	H05	7962.158
02a3.pda.txt.after	H06	9840.312
02a3.pda.txt.after	H07	9063.379
02a3.pda.txt.after	H08	11622.825
02a3.pda.txt.after	H09	9989.229
02a3.pda.txt.after	H10	8522.52
02a3.pda.txt.after	H11	9910.473
02a3.pda.txt.after	H12	6444.008
