# Supplementary material for: Systematic analysis of off-target effects in an RNAi screen reveals microRNAs affecting sensitivity to TRAIL-induced apoptosis
Source: BMC Genomics. 2010 Mar 15;11:175. doi: 10.1186/1471-2164-11-175 (PMC2996961; doi:10.1186/1471-2164-11-175)
Supplement: Additional file 1 — Complete screen results (screen_results.zip). Complete results from the siRNA, presented as a mini-website as produced by the cellHTS software [file 1471-2164-11-175-S1.ZIP › in/02a3.pda.txt.before]

02a3.pda.txt.before	A01	9127.691
02a3.pda.txt.before	A02	8794.33
02a3.pda.txt.before	A03	9403.612
02a3.pda.txt.before	A04	9878.242
02a3.pda.txt.before	A05	8854.902
02a3.pda.txt.before	A06	9218.653
02a3.pda.txt.before	A07	9857.008
02a3.pda.txt.before	A08	8692.475
02a3.pda.txt.before	A09	10224.536
02a3.pda.txt.before	A10	9860.276
02a3.pda.txt.before	A11	9068.752
02a3.pda.txt.before	A12	1.83600000000001
02a3.pda.txt.before	B01	7251.084
02a3.pda.txt.before	B02	7220.327
02a3.pda.txt.before	B03	7996.768
02a3.pda.txt.before	B04	7911.466
02a3.pda.txt.before	B05	8797.986
02a3.pda.txt.before	B06	8770.822
02a3.pda.txt.before	B07	9504.054
02a3.pda.txt.before	B08	9386.614
02a3.pda.txt.before	B09	9455.315
02a3.pda.txt.before	B10	9383.479
02a3.pda.txt.before	B11	9308.893
02a3.pda.txt.before	B12	-1.83600000000001
02a3.pda.txt.before	C01	8748.834
02a3.pda.txt.before	C02	6766.676
02a3.pda.txt.before	C03	7329.884
02a3.pda.txt.before	C04	7294.546
02a3.pda.txt.before	C05	8651.47
02a3.pda.txt.before	C06	7570.873
02a3.pda.txt.before	C07	8715.194
02a3.pda.txt.before	C08	8251.047
02a3.pda.txt.before	C09	8777.63
02a3.pda.txt.before	C10	9358.37
02a3.pda.txt.before	C11	9793.301
02a3.pda.txt.before	C12	10317.088
02a3.pda.txt.before	D01	8290.146
02a3.pda.txt.before	D02	6224.454
02a3.pda.txt.before	D03	5864.885
02a3.pda.txt.before	D04	7727.265
02a3.pda.txt.before	D05	7631.864
02a3.pda.txt.before	D06	7427.196
02a3.pda.txt.before	D07	5876.345
02a3.pda.txt.before	D08	7920.186
02a3.pda.txt.before	D09	8418.929
02a3.pda.txt.before	D10	8883.257
02a3.pda.txt.before	D11	10127.881
02a3.pda.txt.before	D12	10643.405
02a3.pda.txt.before	E01	8282.251
02a3.pda.txt.before	E02	6945.248
02a3.pda.txt.before	E03	6901.779
02a3.pda.txt.before	E04	6889.167
02a3.pda.txt.before	E05	7549.804
02a3.pda.txt.before	E06	7753.075
02a3.pda.txt.before	E07	7762.168
02a3.pda.txt.before	E08	8885.646
02a3.pda.txt.before	E09	8368.014
02a3.pda.txt.before	E10	9410.137
02a3.pda.txt.before	E11	9786.608
02a3.pda.txt.before	E12	1348.148
02a3.pda.txt.before	F01	9269.932
02a3.pda.txt.before	F02	6422.169
02a3.pda.txt.before	F03	6304.9
02a3.pda.txt.before	F04	6853.054
02a3.pda.txt.before	F05	6204.492
02a3.pda.txt.before	F06	7142.979
02a3.pda.txt.before	F07	7704.687
02a3.pda.txt.before	F08	8084.554
02a3.pda.txt.before	F09	9010.404
02a3.pda.txt.before	F10	8198.869
02a3.pda.txt.before	F11	10177.848
02a3.pda.txt.before	F12	1533.317
02a3.pda.txt.before	G01	9966.868
02a3.pda.txt.before	G02	6127.736
02a3.pda.txt.before	G03	7407.618
02a3.pda.txt.before	G04	8045.648
02a3.pda.txt.before	G05	8090.591
02a3.pda.txt.before	G06	8904.246
02a3.pda.txt.before	G07	8760.439
02a3.pda.txt.before	G08	8669.576
02a3.pda.txt.before	G09	9431.8
02a3.pda.txt.before	G10	9595.98
02a3.pda.txt.before	G11	9699.847
02a3.pda.txt.before	G12	9836.231
02a3.pda.txt.before	H01	10226.152
02a3.pda.txt.before	H02	9122.867
02a3.pda.txt.before	H03	9713.336
02a3.pda.txt.before	H04	9984.735
02a3.pda.txt.before	H05	9386.793
02a3.pda.txt.before	H06	10064.08
02a3.pda.txt.before	H07	9913.478
02a3.pda.txt.before	H08	10343.503
02a3.pda.txt.before	H09	10254.403
02a3.pda.txt.before	H10	10430.739
02a3.pda.txt.before	H11	10512.296
02a3.pda.txt.before	H12	10330.566
