# Supplementary material for: Systematic analysis of off-target effects in an RNAi screen reveals microRNAs affecting sensitivity to TRAIL-induced apoptosis
Source: BMC Genomics. 2010 Mar 15;11:175. doi: 10.1186/1471-2164-11-175 (PMC2996961; doi:10.1186/1471-2164-11-175)
Supplement: Additional file 1 — Complete screen results (screen_results.zip). Complete results from the siRNA, presented as a mini-website as produced by the cellHTS software [file 1471-2164-11-175-S1.ZIP › in/02b1.pda.txt.after]

02b1.pda.txt.after	A01	1477.5335
02b1.pda.txt.after	A02	327.8395
02b1.pda.txt.after	A03	129.1335
02b1.pda.txt.after	A04	395.4415
02b1.pda.txt.after	A05	158.0735
02b1.pda.txt.after	A06	-1.30850000000004
02b1.pda.txt.after	A07	20.5814999999999
02b1.pda.txt.after	A08	332.0355
02b1.pda.txt.after	A09	166.2415
02b1.pda.txt.after	A10	307.6295
02b1.pda.txt.after	A11	573.4165
02b1.pda.txt.after	A12	-6.28550000000001
02b1.pda.txt.after	B01	2063.0485
02b1.pda.txt.after	B02	98.6034999999999
02b1.pda.txt.after	B03	-63.4185000000001
02b1.pda.txt.after	B04	80.2395
02b1.pda.txt.after	B05	110.5885
02b1.pda.txt.after	B06	22.2035
02b1.pda.txt.after	B07	467.7405
02b1.pda.txt.after	B08	129.1755
02b1.pda.txt.after	B09	673.0265
02b1.pda.txt.after	B10	502.4545
02b1.pda.txt.after	B11	90.2685
02b1.pda.txt.after	B12	6.28549999999996
02b1.pda.txt.after	C01	1288.0735
02b1.pda.txt.after	C02	395.7015
02b1.pda.txt.after	C03	304.8905
02b1.pda.txt.after	C04	-63.0465
02b1.pda.txt.after	C05	333.7915
02b1.pda.txt.after	C06	6.64749999999998
02b1.pda.txt.after	C07	904.9535
02b1.pda.txt.after	C08	881.9205
02b1.pda.txt.after	C09	82.9164999999999
02b1.pda.txt.after	C10	176.2455
02b1.pda.txt.after	C11	43.6814999999999
02b1.pda.txt.after	C12	335.9345
02b1.pda.txt.after	D01	1413.6475
02b1.pda.txt.after	D02	4.9665
02b1.pda.txt.after	D03	19.4225
02b1.pda.txt.after	D04	36.2775
02b1.pda.txt.after	D05	-46.0845
02b1.pda.txt.after	D06	89.6455
02b1.pda.txt.after	D07	128.0895
02b1.pda.txt.after	D08	658.1355
02b1.pda.txt.after	D09	123.0345
02b1.pda.txt.after	D10	561.9345
02b1.pda.txt.after	D11	134.5035
02b1.pda.txt.after	D12	257.6095
02b1.pda.txt.after	E01	958.3955
02b1.pda.txt.after	E02	592.1345
02b1.pda.txt.after	E03	801.3425
02b1.pda.txt.after	E04	-49.2485
02b1.pda.txt.after	E05	435.4925
02b1.pda.txt.after	E06	656.8215
02b1.pda.txt.after	E07	-3.90150000000006
02b1.pda.txt.after	E08	360.4505
02b1.pda.txt.after	E09	45.6714999999999
02b1.pda.txt.after	E10	347.7245
02b1.pda.txt.after	E11	12.4075
02b1.pda.txt.after	E12	48.5894999999999
02b1.pda.txt.after	F01	950.0745
02b1.pda.txt.after	F02	623.6905
02b1.pda.txt.after	F03	349.5275
02b1.pda.txt.after	F04	35.3314999999999
02b1.pda.txt.after	F05	62.0765
02b1.pda.txt.after	F06	341.3705
02b1.pda.txt.after	F07	129.9995
02b1.pda.txt.after	F08	657.9545
02b1.pda.txt.after	F09	57.7474999999999
02b1.pda.txt.after	F10	221.3135
02b1.pda.txt.after	F11	349.5245
02b1.pda.txt.after	F12	34.7145
02b1.pda.txt.after	G01	448.3585
02b1.pda.txt.after	G02	332.4825
02b1.pda.txt.after	G03	439.0995
02b1.pda.txt.after	G04	7.07249999999999
02b1.pda.txt.after	G05	166.5525
02b1.pda.txt.after	G06	601.0145
02b1.pda.txt.after	G07	115.4295
02b1.pda.txt.after	G08	289.7535
02b1.pda.txt.after	G09	52.3565
02b1.pda.txt.after	G10	336.2385
02b1.pda.txt.after	G11	131.7355
02b1.pda.txt.after	G12	219.3505
02b1.pda.txt.after	H01	505.9455
02b1.pda.txt.after	H02	244.8625
02b1.pda.txt.after	H03	169.3045
02b1.pda.txt.after	H04	703.6925
02b1.pda.txt.after	H05	275.9245
02b1.pda.txt.after	H06	49.3145
02b1.pda.txt.after	H07	681.6865
02b1.pda.txt.after	H08	517.7355
02b1.pda.txt.after	H09	285.3665
02b1.pda.txt.after	H10	792.5355
02b1.pda.txt.after	H11	384.9215
02b1.pda.txt.after	H12	533.8785
