# Supplementary material for: Systematic analysis of off-target effects in an RNAi screen reveals microRNAs affecting sensitivity to TRAIL-induced apoptosis
Source: BMC Genomics. 2010 Mar 15;11:175. doi: 10.1186/1471-2164-11-175 (PMC2996961; doi:10.1186/1471-2164-11-175)
Supplement: Additional file 1 — Complete screen results (screen_results.zip). Complete results from the siRNA, presented as a mini-website as produced by the cellHTS software [file 1471-2164-11-175-S1.ZIP › in/02b1.pda.txt.before]

02b1.pda.txt.before	A01	1648.5075
02b1.pda.txt.before	A02	1455.7615
02b1.pda.txt.before	A03	1227.3585
02b1.pda.txt.before	A04	1236.2905
02b1.pda.txt.before	A05	1013.9045
02b1.pda.txt.before	A06	839.8085
02b1.pda.txt.before	A07	882.9065
02b1.pda.txt.before	A08	804.8725
02b1.pda.txt.before	A09	1028.2995
02b1.pda.txt.before	A10	1214.2435
02b1.pda.txt.before	A11	1154.4255
02b1.pda.txt.before	A12	-2.28749999999997
02b1.pda.txt.before	B01	1757.4755
02b1.pda.txt.before	B02	1392.5375
02b1.pda.txt.before	B03	948.1895
02b1.pda.txt.before	B04	1133.4675
02b1.pda.txt.before	B05	1270.9715
02b1.pda.txt.before	B06	1079.9345
02b1.pda.txt.before	B07	1098.2305
02b1.pda.txt.before	B08	1274.4455
02b1.pda.txt.before	B09	1388.1905
02b1.pda.txt.before	B10	1384.5775
02b1.pda.txt.before	B11	1192.2205
02b1.pda.txt.before	B12	2.28750000000002
02b1.pda.txt.before	C01	1431.4815
02b1.pda.txt.before	C02	1432.9645
02b1.pda.txt.before	C03	1594.9375
02b1.pda.txt.before	C04	711.1555
02b1.pda.txt.before	C05	1201.5335
02b1.pda.txt.before	C06	804.5115
02b1.pda.txt.before	C07	1608.7455
02b1.pda.txt.before	C08	1423.5925
02b1.pda.txt.before	C09	963.7435
02b1.pda.txt.before	C10	1445.3505
02b1.pda.txt.before	C11	1462.7535
02b1.pda.txt.before	C12	1080.9995
02b1.pda.txt.before	D01	1492.4315
02b1.pda.txt.before	D02	943.1245
02b1.pda.txt.before	D03	1031.4565
02b1.pda.txt.before	D04	1085.8645
02b1.pda.txt.before	D05	653.7105
02b1.pda.txt.before	D06	878.1415
02b1.pda.txt.before	D07	1272.9345
02b1.pda.txt.before	D08	1504.5145
02b1.pda.txt.before	D09	1007.7805
02b1.pda.txt.before	D10	1333.3815
02b1.pda.txt.before	D11	1306.0525
02b1.pda.txt.before	D12	689.5045
02b1.pda.txt.before	E01	1607.1055
02b1.pda.txt.before	E02	1516.3675
02b1.pda.txt.before	E03	1338.6825
02b1.pda.txt.before	E04	827.6275
02b1.pda.txt.before	E05	1191.8085
02b1.pda.txt.before	E06	1498.3405
02b1.pda.txt.before	E07	829.1385
02b1.pda.txt.before	E08	1286.8435
02b1.pda.txt.before	E09	1174.2025
02b1.pda.txt.before	E10	1670.9895
02b1.pda.txt.before	E11	1070.9555
02b1.pda.txt.before	E12	103.7695
02b1.pda.txt.before	F01	1498.3595
02b1.pda.txt.before	F02	1330.7405
02b1.pda.txt.before	F03	1110.7675
02b1.pda.txt.before	F04	864.8035
02b1.pda.txt.before	F05	721.3185
02b1.pda.txt.before	F06	1430.8405
02b1.pda.txt.before	F07	1114.6175
02b1.pda.txt.before	F08	1207.9185
02b1.pda.txt.before	F09	1099.5105
02b1.pda.txt.before	F10	1507.4295
02b1.pda.txt.before	F11	1310.7035
02b1.pda.txt.before	F12	136.7115
02b1.pda.txt.before	G01	1288.2965
02b1.pda.txt.before	G02	1275.9085
02b1.pda.txt.before	G03	1357.4655
02b1.pda.txt.before	G04	1192.4445
02b1.pda.txt.before	G05	1408.8255
02b1.pda.txt.before	G06	1500.9665
02b1.pda.txt.before	G07	907.8735
02b1.pda.txt.before	G08	1431.3535
02b1.pda.txt.before	G09	1235.0635
02b1.pda.txt.before	G10	1528.2375
02b1.pda.txt.before	G11	956.0365
02b1.pda.txt.before	G12	1197.3785
02b1.pda.txt.before	H01	1427.5005
02b1.pda.txt.before	H02	1208.7735
02b1.pda.txt.before	H03	1238.3515
02b1.pda.txt.before	H04	1301.3225
02b1.pda.txt.before	H05	1299.9615
02b1.pda.txt.before	H06	861.3745
02b1.pda.txt.before	H07	1394.5155
02b1.pda.txt.before	H08	1335.5855
02b1.pda.txt.before	H09	1229.1575
02b1.pda.txt.before	H10	1446.0095
02b1.pda.txt.before	H11	1248.4035
02b1.pda.txt.before	H12	1083.8465
