# Supplementary material for: Systematic analysis of off-target effects in an RNAi screen reveals microRNAs affecting sensitivity to TRAIL-induced apoptosis
Source: BMC Genomics. 2010 Mar 15;11:175. doi: 10.1186/1471-2164-11-175 (PMC2996961; doi:10.1186/1471-2164-11-175)
Supplement: Additional file 1 — Complete screen results (screen_results.zip). Complete results from the siRNA, presented as a mini-website as produced by the cellHTS software [file 1471-2164-11-175-S1.ZIP › in/02b2.pda.txt.after]

02b2.pda.txt.after	A01	968.414
02b2.pda.txt.after	A02	1163.176
02b2.pda.txt.after	A03	1291.675
02b2.pda.txt.after	A04	1067.326
02b2.pda.txt.after	A05	1664.576
02b2.pda.txt.after	A06	203.374
02b2.pda.txt.after	A07	962.482
02b2.pda.txt.after	A08	2116.142
02b2.pda.txt.after	A09	1363.692
02b2.pda.txt.after	A10	1228.193
02b2.pda.txt.after	A11	1939.229
02b2.pda.txt.after	A12	58.624
02b2.pda.txt.after	B01	954.824
02b2.pda.txt.after	B02	966.045
02b2.pda.txt.after	B03	1102.082
02b2.pda.txt.after	B04	95.2209999999999
02b2.pda.txt.after	B05	1346.088
02b2.pda.txt.after	B06	485.551
02b2.pda.txt.after	B07	1482.631
02b2.pda.txt.after	B08	1754.094
02b2.pda.txt.after	B09	189.851
02b2.pda.txt.after	B10	849.763
02b2.pda.txt.after	B11	598.328
02b2.pda.txt.after	B12	-58.624
02b2.pda.txt.after	C01	4068.176
02b2.pda.txt.after	C02	870.266
02b2.pda.txt.after	C03	487.179
02b2.pda.txt.after	C04	676.879
02b2.pda.txt.after	C05	875.787
02b2.pda.txt.after	C06	120.062
02b2.pda.txt.after	C07	1687.288
02b2.pda.txt.after	C08	1066.563
02b2.pda.txt.after	C09	1736.976
02b2.pda.txt.after	C10	1166.934
02b2.pda.txt.after	C11	428.537
02b2.pda.txt.after	C12	1642.364
02b2.pda.txt.after	D01	4323.454
02b2.pda.txt.after	D02	294.258
02b2.pda.txt.after	D03	-21.88
02b2.pda.txt.after	D04	215.392
02b2.pda.txt.after	D05	75.023
02b2.pda.txt.after	D06	403.591
02b2.pda.txt.after	D07	671.523
02b2.pda.txt.after	D08	1390.785
02b2.pda.txt.after	D09	703.21
02b2.pda.txt.after	D10	1186.797
02b2.pda.txt.after	D11	1484.308
02b2.pda.txt.after	D12	1632.581
02b2.pda.txt.after	E01	2305.974
02b2.pda.txt.after	E02	2052.843
02b2.pda.txt.after	E03	2735.151
02b2.pda.txt.after	E04	623.824
02b2.pda.txt.after	E05	1649.426
02b2.pda.txt.after	E06	2214.093
02b2.pda.txt.after	E07	534.562
02b2.pda.txt.after	E08	830.461
02b2.pda.txt.after	E09	763.536
02b2.pda.txt.after	E10	1465.034
02b2.pda.txt.after	E11	105.695
02b2.pda.txt.after	E12	-7.24700000000001
02b2.pda.txt.after	F01	2652.284
02b2.pda.txt.after	F02	2042.902
02b2.pda.txt.after	F03	2136.065
02b2.pda.txt.after	F04	198.687
02b2.pda.txt.after	F05	1082.958
02b2.pda.txt.after	F06	1092.795
02b2.pda.txt.after	F07	965.315
02b2.pda.txt.after	F08	3245.684
02b2.pda.txt.after	F09	207.235
02b2.pda.txt.after	F10	1854.755
02b2.pda.txt.after	F11	1721.233
02b2.pda.txt.after	F12	10.755
02b2.pda.txt.after	G01	1767.19
02b2.pda.txt.after	G02	1806.927
02b2.pda.txt.after	G03	1815.428
02b2.pda.txt.after	G04	496.068
02b2.pda.txt.after	G05	1300.717
02b2.pda.txt.after	G06	2993.68
02b2.pda.txt.after	G07	175.609
02b2.pda.txt.after	G08	1619.351
02b2.pda.txt.after	G09	1005.468
02b2.pda.txt.after	G10	1454.651
02b2.pda.txt.after	G11	1314.148
02b2.pda.txt.after	G12	1310.996
02b2.pda.txt.after	H01	3184.405
02b2.pda.txt.after	H02	2044.342
02b2.pda.txt.after	H03	882.358
02b2.pda.txt.after	H04	1575.376
02b2.pda.txt.after	H05	2727.51
02b2.pda.txt.after	H06	657.335
02b2.pda.txt.after	H07	3428.728
02b2.pda.txt.after	H08	3389.145
02b2.pda.txt.after	H09	3011.678
02b2.pda.txt.after	H10	4480.379
02b2.pda.txt.after	H11	2817.683
02b2.pda.txt.after	H12	2526.014
