# Supplementary material for: Systematic analysis of off-target effects in an RNAi screen reveals microRNAs affecting sensitivity to TRAIL-induced apoptosis
Source: BMC Genomics. 2010 Mar 15;11:175. doi: 10.1186/1471-2164-11-175 (PMC2996961; doi:10.1186/1471-2164-11-175)
Supplement: Additional file 1 — Complete screen results (screen_results.zip). Complete results from the siRNA, presented as a mini-website as produced by the cellHTS software [file 1471-2164-11-175-S1.ZIP › in/02b2.pda.txt.before]

02b2.pda.txt.before	A01	5619.919
02b2.pda.txt.before	A02	4594.148
02b2.pda.txt.before	A03	5574.534
02b2.pda.txt.before	A04	5688.864
02b2.pda.txt.before	A05	5278.616
02b2.pda.txt.before	A06	5418.21
02b2.pda.txt.before	A07	5720.03
02b2.pda.txt.before	A08	5092.146
02b2.pda.txt.before	A09	6406.4
02b2.pda.txt.before	A10	6313.638
02b2.pda.txt.before	A11	6181.262
02b2.pda.txt.before	A12	21.411
02b2.pda.txt.before	B01	5524.512
02b2.pda.txt.before	B02	4563.551
02b2.pda.txt.before	B03	5443.117
02b2.pda.txt.before	B04	3633.789
02b2.pda.txt.before	B05	5151.703
02b2.pda.txt.before	B06	4636.673
02b2.pda.txt.before	B07	6335.849
02b2.pda.txt.before	B08	5274.618
02b2.pda.txt.before	B09	5509.624
02b2.pda.txt.before	B10	5727.529
02b2.pda.txt.before	B11	7075.637
02b2.pda.txt.before	B12	-21.411
02b2.pda.txt.before	C01	6011.175
02b2.pda.txt.before	C02	5083.009
02b2.pda.txt.before	C03	4688.351
02b2.pda.txt.before	C04	5520.707
02b2.pda.txt.before	C05	5551.101
02b2.pda.txt.before	C06	4760.345
02b2.pda.txt.before	C07	5752.458
02b2.pda.txt.before	C08	6450.217
02b2.pda.txt.before	C09	5754.344
02b2.pda.txt.before	C10	6036.715
02b2.pda.txt.before	C11	6181.58
02b2.pda.txt.before	C12	6397.943
02b2.pda.txt.before	D01	5049.534
02b2.pda.txt.before	D02	4697.401
02b2.pda.txt.before	D03	5508.875
02b2.pda.txt.before	D04	5269.379
02b2.pda.txt.before	D05	4750.007
02b2.pda.txt.before	D06	4898.382
02b2.pda.txt.before	D07	6168.944
02b2.pda.txt.before	D08	6229.186
02b2.pda.txt.before	D09	5022.637
02b2.pda.txt.before	D10	5994.121
02b2.pda.txt.before	D11	7869.798
02b2.pda.txt.before	D12	6313.637
02b2.pda.txt.before	E01	6587.083
02b2.pda.txt.before	E02	5825.797
02b2.pda.txt.before	E03	5375.347
02b2.pda.txt.before	E04	4986.992
02b2.pda.txt.before	E05	5271.376
02b2.pda.txt.before	E06	6855.605
02b2.pda.txt.before	E07	5370.98
02b2.pda.txt.before	E08	6178.531
02b2.pda.txt.before	E09	6184.831
02b2.pda.txt.before	E10	7407.138
02b2.pda.txt.before	E11	5700.797
02b2.pda.txt.before	E12	1113.561
02b2.pda.txt.before	F01	6128.91
02b2.pda.txt.before	F02	5152.682
02b2.pda.txt.before	F03	5891.957
02b2.pda.txt.before	F04	4331.338
02b2.pda.txt.before	F05	6103.155
02b2.pda.txt.before	F06	6564.221
02b2.pda.txt.before	F07	6988.572
02b2.pda.txt.before	F08	7233.105
02b2.pda.txt.before	F09	5737.169
02b2.pda.txt.before	F10	7781.661
02b2.pda.txt.before	F11	7584.642
02b2.pda.txt.before	F12	1372.388
02b2.pda.txt.before	G01	6326.244
02b2.pda.txt.before	G02	5581.292
02b2.pda.txt.before	G03	6876.801
02b2.pda.txt.before	G04	6056.224
02b2.pda.txt.before	G05	6582.593
02b2.pda.txt.before	G06	6899.549
02b2.pda.txt.before	G07	5643.256
02b2.pda.txt.before	G08	6388.566
02b2.pda.txt.before	G09	6904.653
02b2.pda.txt.before	G10	6748.454
02b2.pda.txt.before	G11	6033.011
02b2.pda.txt.before	G12	6173.241
02b2.pda.txt.before	H01	7071.714
02b2.pda.txt.before	H02	6247.412
02b2.pda.txt.before	H03	6695.417
02b2.pda.txt.before	H04	4069.087
02b2.pda.txt.before	H05	7360.321
02b2.pda.txt.before	H06	6137.542
02b2.pda.txt.before	H07	7491.316
02b2.pda.txt.before	H08	7541.01
02b2.pda.txt.before	H09	7126.521
02b2.pda.txt.before	H10	8152.294
02b2.pda.txt.before	H11	7321.468
02b2.pda.txt.before	H12	7418.52
