# Supplementary material for: Systematic analysis of off-target effects in an RNAi screen reveals microRNAs affecting sensitivity to TRAIL-induced apoptosis
Source: BMC Genomics. 2010 Mar 15;11:175. doi: 10.1186/1471-2164-11-175 (PMC2996961; doi:10.1186/1471-2164-11-175)
Supplement: Additional file 1 — Complete screen results (screen_results.zip). Complete results from the siRNA, presented as a mini-website as produced by the cellHTS software [file 1471-2164-11-175-S1.ZIP › in/03a1.pda.txt.after]

03a1.pda.txt.after	A01	1474.5655
03a1.pda.txt.after	A02	294.0275
03a1.pda.txt.after	A03	203.8955
03a1.pda.txt.after	A04	288.8115
03a1.pda.txt.after	A05	159.6685
03a1.pda.txt.after	A06	121.4735
03a1.pda.txt.after	A07	474.7265
03a1.pda.txt.after	A08	505.8725
03a1.pda.txt.after	A09	641.4445
03a1.pda.txt.after	A10	205.2175
03a1.pda.txt.after	A11	800.9735
03a1.pda.txt.after	A12	-1.2285
03a1.pda.txt.after	B01	1342.8965
03a1.pda.txt.after	B02	-45.4935
03a1.pda.txt.after	B03	211.2055
03a1.pda.txt.after	B04	153.3965
03a1.pda.txt.after	B05	-83.6815
03a1.pda.txt.after	B06	5.8295
03a1.pda.txt.after	B07	-104.2395
03a1.pda.txt.after	B08	72.1795
03a1.pda.txt.after	B09	-34.7675
03a1.pda.txt.after	B10	163.2345
03a1.pda.txt.after	B11	80.2755
03a1.pda.txt.after	B12	1.2285
03a1.pda.txt.after	C01	1315.8655
03a1.pda.txt.after	C02	3.11750000000001
03a1.pda.txt.after	C03	131.9015
03a1.pda.txt.after	C04	373.2005
03a1.pda.txt.after	C05	52.1154999999999
03a1.pda.txt.after	C06	94.5885
03a1.pda.txt.after	C07	-68.1435
03a1.pda.txt.after	C08	-136.8095
03a1.pda.txt.after	C09	126.4485
03a1.pda.txt.after	C10	854.9295
03a1.pda.txt.after	C11	119.9115
03a1.pda.txt.after	C12	403.2705
03a1.pda.txt.after	D01	2015.4705
03a1.pda.txt.after	D02	759.3175
03a1.pda.txt.after	D03	432.5625
03a1.pda.txt.after	D04	394.4885
03a1.pda.txt.after	D05	166.2085
03a1.pda.txt.after	D06	247.6955
03a1.pda.txt.after	D07	119.0655
03a1.pda.txt.after	D08	581.6955
03a1.pda.txt.after	D09	312.2725
03a1.pda.txt.after	D10	130.9855
03a1.pda.txt.after	D11	224.1305
03a1.pda.txt.after	D12	663.1335
03a1.pda.txt.after	E01	926.3955
03a1.pda.txt.after	E02	263.7795
03a1.pda.txt.after	E03	987.6545
03a1.pda.txt.after	E04	-67.3885
03a1.pda.txt.after	E05	149.9075
03a1.pda.txt.after	E06	324.8925
03a1.pda.txt.after	E07	267.8685
03a1.pda.txt.after	E08	153.1975
03a1.pda.txt.after	E09	538.9625
03a1.pda.txt.after	E10	124.8665
03a1.pda.txt.after	E11	1010.9445
03a1.pda.txt.after	E12	61.1025
03a1.pda.txt.after	F01	977.3185
03a1.pda.txt.after	F02	835.1435
03a1.pda.txt.after	F03	-89.1245
03a1.pda.txt.after	F04	-24.5895
03a1.pda.txt.after	F05	39.3245
03a1.pda.txt.after	F06	86.8654999999999
03a1.pda.txt.after	F07	-51.2005
03a1.pda.txt.after	F08	160.0145
03a1.pda.txt.after	F09	702.2945
03a1.pda.txt.after	F10	643.7705
03a1.pda.txt.after	F11	499.2465
03a1.pda.txt.after	F12	20.4705
03a1.pda.txt.after	G01	286.0155
03a1.pda.txt.after	G02	611.7775
03a1.pda.txt.after	G03	224.3165
03a1.pda.txt.after	G04	124.9015
03a1.pda.txt.after	G05	831.3835
03a1.pda.txt.after	G06	159.5485
03a1.pda.txt.after	G07	52.1965
03a1.pda.txt.after	G08	260.8405
03a1.pda.txt.after	G09	86.6755
03a1.pda.txt.after	G10	631.5125
03a1.pda.txt.after	G11	242.1375
03a1.pda.txt.after	G12	211.6095
03a1.pda.txt.after	H01	532.1875
03a1.pda.txt.after	H02	901.9065
03a1.pda.txt.after	H03	241.0065
03a1.pda.txt.after	H04	245.3475
03a1.pda.txt.after	H05	211.7285
03a1.pda.txt.after	H06	321.8075
03a1.pda.txt.after	H07	522.6465
03a1.pda.txt.after	H08	271.7635
03a1.pda.txt.after	H09	114.2265
03a1.pda.txt.after	H10	901.8695
03a1.pda.txt.after	H11	346.7985
03a1.pda.txt.after	H12	413.7385
