# Supplementary material for: Systematic analysis of off-target effects in an RNAi screen reveals microRNAs affecting sensitivity to TRAIL-induced apoptosis
Source: BMC Genomics. 2010 Mar 15;11:175. doi: 10.1186/1471-2164-11-175 (PMC2996961; doi:10.1186/1471-2164-11-175)
Supplement: Additional file 1 — Complete screen results (screen_results.zip). Complete results from the siRNA, presented as a mini-website as produced by the cellHTS software [file 1471-2164-11-175-S1.ZIP › in/03a1.pda.txt.before]

03a1.pda.txt.before	A01	1548.563
03a1.pda.txt.before	A02	1039.213
03a1.pda.txt.before	A03	868.809
03a1.pda.txt.before	A04	911.583
03a1.pda.txt.before	A05	932.068
03a1.pda.txt.before	A06	693.937
03a1.pda.txt.before	A07	1045.488
03a1.pda.txt.before	A08	1023.663
03a1.pda.txt.before	A09	1293.542
03a1.pda.txt.before	A10	1077.667
03a1.pda.txt.before	A11	1960.776
03a1.pda.txt.before	A12	-5.52600000000001
03a1.pda.txt.before	B01	1132.64
03a1.pda.txt.before	B02	1070.096
03a1.pda.txt.before	B03	1279.51
03a1.pda.txt.before	B04	1149.243
03a1.pda.txt.before	B05	896.734
03a1.pda.txt.before	B06	667.737
03a1.pda.txt.before	B07	432.165
03a1.pda.txt.before	B08	1039.549
03a1.pda.txt.before	B09	820.29
03a1.pda.txt.before	B10	1159.856
03a1.pda.txt.before	B11	1360.273
03a1.pda.txt.before	B12	5.52600000000001
03a1.pda.txt.before	C01	1213.685
03a1.pda.txt.before	C02	1227.193
03a1.pda.txt.before	C03	1380.981
03a1.pda.txt.before	C04	1139.433
03a1.pda.txt.before	C05	1085.298
03a1.pda.txt.before	C06	988.55
03a1.pda.txt.before	C07	898.158
03a1.pda.txt.before	C08	693.892
03a1.pda.txt.before	C09	1013.442
03a1.pda.txt.before	C10	1450.353
03a1.pda.txt.before	C11	1210.567
03a1.pda.txt.before	C12	890.934
03a1.pda.txt.before	D01	1326.336
03a1.pda.txt.before	D02	1550.949
03a1.pda.txt.before	D03	1508.912
03a1.pda.txt.before	D04	1429.254
03a1.pda.txt.before	D05	1214.14
03a1.pda.txt.before	D06	1306.85
03a1.pda.txt.before	D07	1058.64
03a1.pda.txt.before	D08	1348.906
03a1.pda.txt.before	D09	1073.027
03a1.pda.txt.before	D10	1160.214
03a1.pda.txt.before	D11	1312.494
03a1.pda.txt.before	D12	1172.176
03a1.pda.txt.before	E01	1587.847
03a1.pda.txt.before	E02	1588.428
03a1.pda.txt.before	E03	1634.203
03a1.pda.txt.before	E04	1320.224
03a1.pda.txt.before	E05	1023.564
03a1.pda.txt.before	E06	1151.218
03a1.pda.txt.before	E07	1191.502
03a1.pda.txt.before	E08	1334.165
03a1.pda.txt.before	E09	1445.607
03a1.pda.txt.before	E10	1389.499
03a1.pda.txt.before	E11	1483.954
03a1.pda.txt.before	E12	175.128
03a1.pda.txt.before	F01	1295.58
03a1.pda.txt.before	F02	1369.147
03a1.pda.txt.before	F03	1220.629
03a1.pda.txt.before	F04	1037.594
03a1.pda.txt.before	F05	1180.947
03a1.pda.txt.before	F06	1400.334
03a1.pda.txt.before	F07	1001.412
03a1.pda.txt.before	F08	1192.224
03a1.pda.txt.before	F09	1454.375
03a1.pda.txt.before	F10	1477.521
03a1.pda.txt.before	F11	1519.172
03a1.pda.txt.before	F12	157.245
03a1.pda.txt.before	G01	1044.702
03a1.pda.txt.before	G02	1305.121
03a1.pda.txt.before	G03	1209.856
03a1.pda.txt.before	G04	1338.008
03a1.pda.txt.before	G05	2128.956
03a1.pda.txt.before	G06	1342.214
03a1.pda.txt.before	G07	1000.271
03a1.pda.txt.before	G08	1482.571
03a1.pda.txt.before	G09	1281.713
03a1.pda.txt.before	G10	1465.604
03a1.pda.txt.before	G11	1308.978
03a1.pda.txt.before	G12	1142.261
03a1.pda.txt.before	H01	1337.126
03a1.pda.txt.before	H02	1707.152
03a1.pda.txt.before	H03	1251
03a1.pda.txt.before	H04	1440.282
03a1.pda.txt.before	H05	1275.17
03a1.pda.txt.before	H06	1356.158
03a1.pda.txt.before	H07	1575.238
03a1.pda.txt.before	H08	1168.669
03a1.pda.txt.before	H09	943.817
03a1.pda.txt.before	H10	1482.28
03a1.pda.txt.before	H11	1395.852
03a1.pda.txt.before	H12	1067.828
