# Supplementary material for: Systematic analysis of off-target effects in an RNAi screen reveals microRNAs affecting sensitivity to TRAIL-induced apoptosis
Source: BMC Genomics. 2010 Mar 15;11:175. doi: 10.1186/1471-2164-11-175 (PMC2996961; doi:10.1186/1471-2164-11-175)
Supplement: Additional file 3 — Ranking of siRNAs after removal of siRNAs with enriched seed sequences (no_enriched_seeds.csv). Ranking of siRNAs used in the screen according to their score, after any siRNA containing an enriched seed had been removed and data reanalysed. [file 1471-2164-11-175-S3.CSV]

score	GeneID	GeneSymbol	Description	Ensembl	siRNA	Sequence	seed
2.81	NM_003266	TLR4	toll-like receptor 4	ENSG00000136869	B	CTCGATGTCATTCCAAAGTTA	AAAGTT
2.75	NM_003554	OR1E2	olfactory receptor, family 1, subfamily E, member 2	ENSG00000127780	B	CTGGAAAGGGTCATTTGTAAA	TTGTAA
2.68	NM_004584	RAD9A	RAD9 homolog A (S. pombe)	ENSG00000172613	A	CAGGCTCACCTTCCTAAGGAA	TAAGGA
2.63	NM_002382	MAX	MAX protein	ENSG00000125952	A	CCGTGTGTATTTCTAAGAAAT	AAGAAA
2.61	NM_000875	IGF1R	insulin-like growth factor 1 receptor	ENSG00000140443	A	AACCTTAATGACAACACTTAA	CACTTA
2.58	NM_080674	C20orf86	chromosome 20 open reading frame 86	ENSG00000124227	A	GAGGGCGTTTGTGGCGTTGTA	CGTTGT
2.57	NM_016953	PDE11A	phosphodiesterase 11A	ENSG00000128655	A	CAGGTTTACAATAGGTAAGAA	GTAAGA
2.55	NM_002467	MYC	v-myc myelocytomatosis viral oncogene homolog (avian)	ENSG00000136997	A	AACGTTTATAGCAGTTACACA	TTACAC
2.52	NM_001962	EFNA5	ephrin-A5	ENSG00000184349	B	TTCGATGTTAACGACAAAGTA	CAAAGT
2.51	XM_089281	LOC149281	similar to RIKEN cDNA 2610205E22	NA	B	CAGTTCTATGCCAGAGCTAAA	AGCTAA
2.47	NM_194441	BTN3A1	butyrophilin, subfamily 3, member A1	ENSG00000026950	A	AAGACTCAGTTCAGAAAGAAA	AAAGAA
2.45	NM_138295	PKD1L1	polycystic kidney disease 1 like 1	ENSG00000158683	A	CAGGTTGACCTCAAAGGTGTA	AGGTGT
2.4	NM_006809	TOMM34	translocase of outer mitochondrial membrane 34	ENSG00000025772	B	ACCGAGCAGCATGTCACTTGA	CACTTG
2.39	XM_372592	LOC145814	hypothetical protein LOC145814	ENSG00000183571	B	CAGGAGAAAGAACACTCTGAA	CTCTGA
2.39	NM_198846	SIGLEC6	sialic acid binding Ig-like lectin 6	ENSG00000105492	B	ACCGAGTGACATAAACACAGA	ACACAG
2.37	NM_005658	TRAF1	TNF receptor-associated factor 1	ENSG00000056558	B	CAGACTGATCAGGACCTCCAA	CCTCCA
2.37	XM_375619	LOC400705	similar to polycythemia rubra vera 1; cell surface receptor	NA	B	CAGAGAAGGTATCTGATCAAA	GATCAA
2.36	NM_000732	CD3D	CD3D antigen, delta polypeptide (TiT3 complex)	ENSG00000167286	B	CACGAGGAATATATAGGTGTA	AGGTGT
2.32	NM_017506	OR7A5	olfactory receptor, family 7, subfamily A, member 5	ENSG00000188269	A	AAGCTTAGTGCCCATATATAA	TATATA
2.31	NM_032635	NIFIE14	seven transmembrane domain protein	ENSG00000105677	A	AACAGTATTTGGAAAGTTAAA	AGTTAA
2.3	NM_002795	PSMB3	proteasome (prosome, macropain) subunit, beta type, 3	ENSG00000108294	B	AAGGAAGGTCGGCAGATCAAA	GATCAA
2.3	NM_147129	ALS2CL	ALS2 C-terminal like	ENSG00000178038	A	CAGCCTGACCCTGGCCTCAAA	CCTCAA
2.29	NM_018999	KIAA1128	KIAA1128	ENSG00000107771	B	ACCGTATATTTATGAAGCATA	AAGCAT
2.28	NM_001606	ABCA2	ATP-binding cassette, sub-family A (ABC1), member 2	ENSG00000107331	B	CTGGGTCAGTCCCGTATTTAT	TATTTA
2.28	NM_004460	FAP	fibroblast activation protein, alpha	ENSG00000078098	B	TCGCCTGTTGGGAGTAAATTA	TAAATT
2.27	NM_022362	MMS19L	MMS19-like (MET18 homolog, S. cerevisiae)	ENSG00000155229	A	ATGGCTGTACAAAGAACATAA	AACATA
2.26	NM_013270	TSP50	testes-specific protease 50	ENSG00000188086	A	GAGGTGCTCAATTAAACATTA	AACATT
2.25	NM_003790	TNFRSF25	tumor necrosis factor receptor superfamily, member 25	NA	B	CACCGTCCAGTTGGTGGGTAA	TGGGTA
2.24	NM_005381	NCL	nucleolin	ENSG00000115053	A	ATCCGTCTAGTTAACATTTCA	CATTTC
2.23	NM_004720	EDG4	endothelial differentiation, lysophosphatidic acid G-protein-coupled receptor, 4	ENSG00000064547	B	GACCATCGGCTTCTTCTATAA	TCTATA
2.2	NM_016195	MPHOSPH1	M-phase phosphoprotein 1	ENSG00000138182	B	ATGCGTGATGAGGATAAATTA	TAAATT
2.2	NM_003283	TNNT1	troponin T1, skeletal, slow	ENSG00000105048	B	AAGGCTCAGCCTCAAGATTCA	AGATTC
2.19	NM_031440	TMEM7	transmembrane protein 7	ENSG00000163825	A	AAGCAAATGTTTCAGGAGTTA	GGAGTT
2.18	NM_005069	SIM2	single-minded homolog 2 (Drosophila)	ENSG00000159263	A	CCGTGATTCTTGAAAGGTGTA	AGGTGT
2.17	NM_005252	FOS	v-fos FBJ murine osteosarcoma viral oncogene homolog	ENSG00000170345	B	TGGGTTCATTATTGGAATTAA	GAATTA
2.17	NM_016218	POLK	polymerase (DNA directed) kappa	ENSG00000122008	B	TAGGATGGGACTTAATGATAA	ATGATA
2.17	NM_022778	DKFZP434L0117	hypothetical protein DKFZp434L0117	ENSG00000130695	A	CGACGGTGAGTTACTAATTAA	TAATTA
2.16	NM_000683	ADRA2C	adrenergic, alpha-2C-, receptor	NA	B	CAGGAGCTTGGCAGAGAGATA	AGAGAT
2.16	NM_003967	PNR	putative neurotransmitter receptor	ENSG00000135569	B	CTGCCTCATTATGATCAGCTT	TCAGCT
2.16	NM_153610	CMYA5	cardiomyopathy associated 5	ENSG00000164309	A	TTGAGTTCTTTCCTAAATTAA	AAATTA
2.16	NM_004525	LRP2	low density lipoprotein-related protein 2	ENSG00000081479	A	CCGAAGTGATGGCTACGTTTA	ACGTTT
2.15	NM_000334	SCN4A	sodium channel, voltage-gated, type IV, alpha	ENSG00000007314	A	CTGGCTCAATGTCAAGGTCAA	AGGTCA
2.14	NM_198150	DKFZp313G1735	hypothetical protein DKFZp313G1735	ENSG00000164291	B	AAGCAGTAAACTGGTTAAGAA	TTAAGA
2.14	NM_006310	NPEPPS	aminopeptidase puromycin sensitive	ENSG00000141279	A	CTGGGAATGGTTAAACACAAA	ACACAA
2.13	NM_145275	KLC2L	kinesin light chain 2-like isoform b	NA	B	CAGACCCTCCTTAGAATGCCA	AATGCC
2.12	NM_012175	FBXO3	F-box protein 3	ENSG00000110429	B	GTCGGGTATATGAATACACAA	TACACA
2.11	XM_372254	LOC389892	similar to Mothers against decapentaplegic homolog interacting protein (Madh-interacting protein) (Smad anchor for receptor activation) (Receptor activation anchor) (hSARA) (Novel serine protease) (NSP)	NA	A	AGGCCCAAATTTAGAAAGTTA	AAAGTT
2.11	NM_006082	K-ALPHA-1	tubulin, alpha, ubiquitous	ENSG00000123416	B	AAGGAGAGGAATACTAATTAT	TAATTA
2.1	NM_014243	ADAMTS3	a disintegrin-like and metalloprotease (reprolysin type) with thrombospondin type 1 motif, 3	ENSG00000156140	B	AACAATGTGATACGTAAATTA	TAAATT
2.09	NM_000797	DRD4	dopamine receptor D4	ENSG00000069696	B	TTGTACGTTAATTAAACAAAT	AACAAA
2.06	NM_003072	SMARCA4	SWI/SNF related, matrix associated, actin dependent regulator of chromatin, subfamily a, member 4	ENSG00000127616	A	CCCGTGGACTTCAAGAAGATA	GAAGAT
2.05	NM_020989	CRYGC	crystallin, gamma C	ENSG00000163254	B	GCGGAGAGTGGTGGATTTGTA	ATTTGT
2.02	NM_017949	CUEDC1	CUE domain containing 1	ENSG00000180891	B	TACGAATCCCAGAAATCTAAA	ATCTAA
2.01	NM_015895	GMNN	geminin, DNA replication inhibitor	ENSG00000112312	B	ACCCTATTGCATTAAAGTACA	AAGTAC
2.01	NM_178822	IGSF10	immunoglobulin superfamily, member 10	ENSG00000152580	B	ACGCATCAATTTAGGATACAA	GATACA
2.01	NM_019598	KLK12	kallikrein 12	ENSG00000186474	B	TGGGAACTTCTTGGAACTTTA	AACTTT
1.99	NM_004170	SLC1A1	solute carrier family 1 (neuronal/epithelial high affinity glutamate transporter, system Xag), member 1	ENSG00000106688	A	ACGACCTACATCTGAAATCTA	AAATCT
1.99	NM_005537	ING1	inhibitor of growth family, member 1	ENSG00000153487	B	TAGGTTTGATTCAACACTTAA	CACTTA
1.99	NM_001729	BTC	betacellulin	ENSG00000174808	B	CACCAGAAGTCCTGAAACTAA	AAACTA
1.98	NM_021649	TICAM2	toll-like receptor adaptor molecule 2	ENSG00000134970	A	TTGCCTGAGATGAAACATATA	ACATAT
1.97	NM_004241	JMJD1C	jumonji domain containing 1C	ENSG00000171988	A	CTGGGATTACTTAACCTTGAA	CCTTGA
1.97	NM_002390	ADAM11	a disintegrin and metalloproteinase domain 11	ENSG00000073670	A	AAGTATGAGTGCTGATTCAAA	ATTCAA
1.97	NM_013343	LOH3CR2A	loss of heterozygosity, 3, chromosomal region 2, gene A	NA	B	TTGGTATAACATTGCTTGAAA	CTTGAA
1.96	NM_005485	PARP3	poly (ADP-ribose) polymerase family, member 3	ENSG00000041880	A	CAGCAAGGAGATGTTCAAGAA	TCAAGA
1.95	NM_020525	IL22	interleukin 22	ENSG00000127318	B	AAGGTAGACTTTCTAAGCATA	AAGCAT
1.94	XM_496165	LOC440381	similar to NK10	NA	A	CTCCTACTTGTCAACCGGAAA	CCGGAA
1.94	NM_147199	MRGX1	G protein-coupled receptor MRGX1	ENSG00000170255	A	CACGTGGACAGGGAAGTCTTA	AGTCTT
1.94	NM_014373	GPR160	G protein-coupled receptor 160	ENSG00000173890	A	AAGGGCTATACCAGTTATTAA	TTATTA
1.93	NM_022785	FLJ23588	CAP-binding protein complex interacting protein 1	ENSG00000186976	A	CACCGTGTAGAGTATATTCAA	TATTCA
1.93	NM_000453	SLC5A5	solute carrier family 5 (sodium iodide symporter), member 5	ENSG00000105641	A	CTGGATTGCCTTGTATGCAAA	ATGCAA
1.92	NM_032020	FUCA2	fucosidase, alpha-L- 2, plasma	ENSG00000001036	B	CCCTGACTAATGTGATCTAAA	ATCTAA
1.92	NM_199044	NSUN4	NOL1/NOP2/Sun domain family, member 4	ENSG00000117481	B	ATGAACTATAATGATACCTAA	TACCTA
1.92	NM_000895	LTA4H	leukotriene A4 hydrolase	ENSG00000111144	A	CGCAATTCCTTTGGCGCTAAA	CGCTAA
1.92	NM_002207	ITGA9	integrin, alpha 9	ENSG00000144668	B	CCGAAGGTACAAAGAAATTAT	AAATTA
1.91	NM_002892	ARID4A	AT rich interactive domain 4A (RBP1-like)	ENSG00000032219	B	CTGGTTTGACATTGCTAAGTA	CTAAGT
1.9	NM_016476	ANAPC11	APC11 anaphase promoting complex subunit 11 homolog (yeast)	ENSG00000141552	B	CCGCCAGGAATGGAAGTTCAA	AGTTCA
1.9	NM_016368	ISYNA1	myo-inositol 1-phosphate synthase A1	NA	A	TACCCTATGTTGAACAAGAAA	CAAGAA
1.9	NM_001241	CCNT2	cyclin T2	ENSG00000082258	B	AAGGGCTTTCTTGGTAATTTA	TAATTT
1.89	NM_013231	FLRT2	fibronectin leucine rich transmembrane protein 2	ENSG00000185070	A	CCGGCCTGACAGAATCAAGAA	TCAAGA
1.89	NM_017946	FKBP14	FK506 binding protein 14, 22 kDa	ENSG00000106080	B	AACACGGTTAATAACATATAA	CATATA
1.88	XM_374768	USP6NL	USP6 N-terminal like	ENSG00000148429	B	AGGGACCTGTATAGTAAATTA	TAAATT
1.88	XR_000282	SOX2OT	SOX2 overlapping transcript (non-coding RNA)	NA	B	CAGGTGTAGATCACCTATTAT	CTATTA
1.87	NM_012172	FBXO24	F-box protein 24	ENSG00000106336	A	CAGGCGAGTGACTGTCAAGAA	TCAAGA
1.87	NM_007162	TFEB	transcription factor EB	ENSG00000112561	A	AAGCAGGAGCTGCCTAGCGAA	TAGCGA
1.87	NM_002500	NEUROD1	neurogenic differentiation 1	ENSG00000162992	B	CAAGCTTGTATATACATATTA	CATATT
1.86	NM_014593	CXXC1	CXXC finger 1 (PHD domain)	ENSG00000154832	B	TCGGCAGAAGCAGAAGCACAA	AGCACA
1.86	NM_000616	CD4	CD4 antigen (p55)	ENSG00000010610	B	TCCAGCATAGTCTATAAGAAA	TAAGAA
1.86	NM_003810	TNFSF10	tumor necrosis factor (ligand) superfamily, member 10	ENSG00000121858	B	ATGGTCCAATATATTTACAAA	TTACAA
1.86	NM_178564	NRBP2	nuclear receptor binding protein 2	ENSG00000185189	A	ATCTTAAATATTCCAATACTA	AATACT
1.86	NM_001041	SI	sucrase-isomaltase (alpha-glucosidase)	ENSG00000090402	A	CTAACGTATAACGGAAATAAA	AAATAA
1.85	NM_014224	PGA5	pepsinogen 5, group I (pepsinogen A)	ENSG00000172647	A	GCCCACTTTAGATGTATCTAA	TATCTA
1.85	NM_024120	C20orf7	chromosome 20 open reading frame 7	ENSG00000101247	B	AAGAGGTTACATTGCACAATA	CACAAT
1.85	NM_032782	HAVCR2	hepatitis A virus cellular receptor 2	ENSG00000135077	B	CTGATATAAATCTAACACAAA	ACACAA
1.85	NM_017442	TLR9	toll-like receptor 9	ENSG00000173366	B	CGGCAACTGTTATTACAAGAA	ACAAGA
1.84	NM_003123	SPN	sialophorin (gpL115, leukosialin, CD43)	ENSG00000197471	B	AAGGGTGTTTGTAGAGTTGTT	AGTTGT
1.84	XM_372532	SERPINA2	serine (or cysteine) proteinase inhibitor, clade A (alpha-1 antiproteinase, antitrypsin), member 2	ENSG00000165951	A	CACGGCAAGTGGAAAGATAAA	AGATAA
1.84	NM_021258	IL22RA1	interleukin 22 receptor, alpha 1	ENSG00000142677	B	CCGGAGCAAAGCAGCATGATA	CATGAT
1.84	NM_004270	CRSP9	cofactor required for Sp1 transcriptional activation, subunit 9, 33kDa	ENSG00000155868	A	AGGCAGTAATTTCGCTGTATA	CTGTAT
1.84	NM_003145	SSR2	signal sequence receptor, beta (translocon-associated protein beta)	ENSG00000163479	B	CACCTCGGCAACAATTACTTA	TTACTT
1.82	XM_380143	LOC402592	hypothetical LOC402592	NA	A	TTCCAAGTATTTAATACACAA	TACACA
1.82	NM_004637	RAB7	RAB7, member RAS oncogene family	ENSG00000075785	A	CACGTAGGCCTTCAACACAAT	ACACAA
1.82	NM_005194	CEBPB	CCAAT/enhancer binding protein (C/EBP), beta	ENSG00000172216	A	CGGGCCCTGAGTAATCGCTTA	TCGCTT
1.82	NM_007219	RNF24	ring finger protein 24	ENSG00000101236	B	CTGCGGGTTTGCCTCAAGAAA	CAAGAA
1.81	NM_003382	VIPR2	vasoactive intestinal peptide receptor 2	ENSG00000106018	B	CCCGCTGTTCGGCGTCCACTA	TCCACT
1.81	NM_032422	GPR123	G protein-coupled receptor 123	ENSG00000197177	A	CACTGTAAAGCTCTTCACCTA	TCACCT
1.81	NM_024022	TMPRSS3	transmembrane protease, serine 3	ENSG00000160183	A	AAGCTATGTGAGTTCAGATAA	CAGATA
1.8	NM_018165	PB1	polybromo 1	ENSG00000163939	A	CAGGCTTACATCGCACATACA	ACATAC
1.8	NM_004181	UCHL1	ubiquitin carboxyl-terminal esterase L1 (ubiquitin thiolesterase)	ENSG00000154277	B	GTGGCCAATAATCAAGACAAA	AGACAA
1.8	NM_052931	SLAMF6	SLAM family member 6	ENSG00000162739	A	CACAATTTACTCCACAATTAA	CAATTA
1.8	NM_004470	FKBP2	FK506 binding protein 2, 13kDa	ENSG00000173486	A	CAGGGACCAGACTGTTCCAAA	TTCCAA
1.8	NM_002971	SATB1	special AT-rich sequence binding protein 1 (binds to nuclear matrix/scaffold-associating DNA's)	ENSG00000182568	A	TCCAAGCAATTCATACTATAA	ACTATA
1.8	NM_019098	CNGB3	cyclic nucleotide gated channel beta 3	ENSG00000170289	A	TACCCTTTACTAAAGAAATAA	GAAATA
1.79	NM_030883	OR2H1	olfactory receptor, family 2, subfamily H, member 1	ENSG00000184684	A	CCACATTAAAGTTGCAAATAA	CAAATA
1.79	NM_005082	TRIM25	tripartite motif-containing 25	ENSG00000121060	A	CAAGGTCCACCTGATGTATAA	TGTATA
1.79	NM_003555	OR1G1	olfactory receptor, family 1, subfamily G, member 1	ENSG00000183024	B	CCTGATTATCTCTTACACGAA	ACACGA
1.78	NM_006037	HDAC4	histone deacetylase 4	ENSG00000068024	B	CCGGCATGACTTTATATTGTA	TATTGT
1.78	NM_003352	SUMO1	SMT3 suppressor of mif two 3 homolog 1 (yeast)	ENSG00000116030	B	CTGAATCAAGGATTTAATTAA	TAATTA
1.76	NM_001170	AQP7	aquaporin 7	ENSG00000165269	B	GCCCATATGGTTCTAAATAAA	AAATAA
1.76	NM_015945	SLC35C2	solute carrier family 35, member C2	ENSG00000080189	B	CAGGAAATAAATGAATGTTTA	ATGTTT
1.75	NM_016541	GNG13	guanine nucleotide binding protein (G protein), gamma 13	ENSG00000127588	A	CACGTGATTACAGTCTGTAAA	CTGTAA
1.75	XM_496405	LOC440684	similar to D(1B) dopamine receptor (D(5) dopamine receptor) (D1beta dopamine receptor)	NA	B	CTGCAACTTAGCCTAGCATTA	AGCATT
1.75	NM_032329	ING5	inhibitor of growth family, member 5	ENSG00000168395	A	ACCGTGAGGGATGTTAATTAT	TAATTA
1.75	NM_030666	SERPINB1	serine (or cysteine) proteinase inhibitor, clade B (ovalbumin), member 1	ENSG00000021355	B	CTCGATTTCATTGAAGTTAAT	AGTTAA
1.75	NM_000600	IL6	interleukin 6 (interferon, beta 2)	ENSG00000136244	A	TAAAGAAATATTTATATTGTA	TATTGT
1.75	NM_000193	SHH	sonic hedgehog homolog (Drosophila)	ENSG00000164690	A	CCCGCTGGGCATGGCGGTCAA	CGGTCA
1.74	NM_015382	HECTD1	HECT domain containing 1	ENSG00000092148	B	CAGACTGGTGTGAACAATTAA	CAATTA
1.74	NM_012448	STAT5B	signal transducer and activator of transcription 5B	ENSG00000173757	B	CCGCTTGGGAGACTTGAATTA	TGAATT
1.74	NM_015710	GLTSCR2	glioma tumor suppressor candidate region gene 2	ENSG00000105373	B	CTGACAAAGAAGAGAACCAAA	AACCAA
1.74	NM_014788	TRIM14	tripartite motif-containing 14	ENSG00000106785	A	AAGCAGAGCTGCGTAAAGTTA	AAAGTT
1.74	NM_000036	AMPD1	adenosine monophosphate deaminase 1 (isoform M)	ENSG00000116748	B	CGCCATGTCACCACTAAGTAA	TAAGTA
1.73	NM_021073	BMP5	bone morphogenetic protein 5	ENSG00000112175	B	CGGAGCAACAACCGATTTGAA	ATTTGA
1.73	NM_013340	PCDHB1	protocadherin beta 1	ENSG00000171815	B	ACCAAGCATTCTAGAAAGGTA	AAAGGT
1.73	NM_001992	F2R	coagulation factor II (thrombin) receptor	ENSG00000181104	B	TAGAGTGTGATGTATGTGTAA	TGTGTA
1.73	NM_018440	PAG	phosphoprotein associated with glycosphingolipid-enriched microdomains	ENSG00000076641	A	TAGGTATGATCTCTAAAGTAA	AAAGTA
1.72	NM_006996	SLC19A2	solute carrier family 19 (thiamine transporter), member 2	ENSG00000117479	A	CTGCCTTTGTTTCTAAAGGTA	AAAGGT
1.72	NM_006889	CD86	CD86 antigen (CD28 antigen ligand 2, B7-2 antigen)	ENSG00000114013	B	CCAATTTCTAATATAACAGAA	AACAGA
1.72	NM_016951	CKLF	chemokine-like factor	ENSG00000089505	B	ATCGATTAATGAAGTGGTTAT	TGGTTA
1.71	NM_032431	SYVN1	synovial apoptosis inhibitor 1, synoviolin	ENSG00000162298	B	TGGCAGAACTTCTGAAGTTTA	AAGTTT
1.71	NM_016269	LEF1	lymphoid enhancer-binding factor 1	ENSG00000138795	A	AAGGTGTTCAGTAGAGCTAAA	AGCTAA
1.7	NM_002257	KLK1	kallikrein 1, renal/pancreas/salivary	ENSG00000167748	A	CAGAGTGCTGTCTTATGTGAA	ATGTGA
1.7	NM_000672	ADH6	alcohol dehydrogenase 6 (class V)	ENSG00000172955	B	CAGGACGTTCTTTGAAGGGTT	AAGGGT
1.7	NM_000461	THRB	thyroid hormone receptor, beta (erythroblastic leukemia viral (v-erb-a) oncogene homolog 2, avian)	ENSG00000151090	B	TCCAGAATGATTACTAACCTA	TAACCT
1.7	NM_182765	HECTD2	HECT domain containing 2	ENSG00000165338	B	ATGCACATTGGCAGTAAACTA	TAAACT
1.69	XM_372121	LOC389764	similar to kinesin family member 27	NA	B	ATGGAACAAGACTTCTCTGAA	CTCTGA
1.69	NM_021920	SCT	secretin	ENSG00000070031	B	ACCAATAAAGGAGGAATCAGA	AATCAG
1.69	NM_013258	PYCARD	PYD and CARD domain containing	ENSG00000103490	B	CGCGAGGGTCACAAACGTTGA	ACGTTG
1.69	NM_020124	IFNK	interferon, kappa	ENSG00000147896	A	CAAATTGTGGATCATGGTATA	TGGTAT
1.69	NM_003105	SORL1	sortilin-related receptor, L(DLR class) A repeats-containing	ENSG00000137642	B	CTGGGATTTATCGGAGCAATA	AGCAAT
1.68	NM_007272	CTRC	chymotrypsin C (caldecrin)	ENSG00000162438	B	CCGGGTGTCCGCCTACATCGA	ACATCG
1.68	NM_018489	ASH1L	ash1 (absent, small, or homeotic)-like (Drosophila)	ENSG00000116539	A	ACGGTAGTTCTTGCAATTATT	AATTAT
1.68	NM_002291	LAMB1	laminin, beta 1	ENSG00000091136	B	TACCAAGATCCTGTTACTTTA	TACTTT
1.68	NM_000685	AGTR1	angiotensin II receptor, type 1	ENSG00000144891	A	ACGCACAATGCTTGTAGCCAA	TAGCCA
1.68	NM_014248	RBX1	ring-box 1	ENSG00000100387	B	CTGCTGTTACCTAATTACAAA	TTACAA
1.68	NM_080865	GPR62	G protein-coupled receptor 62	ENSG00000180929	B	CTGGACCAGTTTGGTATTAGA	TATTAG
1.68	NM_015017	USP33	ubiquitin specific protease 33	ENSG00000077254	B	CTGCAAGTAGTGGACACTATA	CACTAT
1.68	NM_198857	FLJ43855	similar to sodium- and chloride-dependent creatine transporter	ENSG00000189177	A	TCACCTGAACAAAGAAGACAA	AAGACA
1.68	NM_016188	ACTL6B	actin-like 6B	ENSG00000077080	A	CAACAGCACCATGGAGCGCAA	AGCGCA
1.67	XM_290536	KIAA1542	CTD-binding SR-like protein rA9	ENSG00000070047	B	CGCGTCCTTGATAAATCTCTA	ATCTCT
1.67	NM_004296	RGS6	regulator of G-protein signalling 6	ENSG00000182732	A	ATCGACAGACATTGTTTGAAA	TTTGAA
1.66	NM_019844	SLCO1B3	solute carrier organic anion transporter family, member 1B3	ENSG00000111700	B	TAGCTATGCCTTTATGGTTAA	TGGTTA
1.66	NM_006748	SLA	Src-like-adaptor	ENSG00000155926	A	CCCGGTACTTTATTCTAAGAA	CTAAGA
1.66	NM_006822	RAB40B	RAB40B, member RAS oncogene family	ENSG00000141542	B	TCGGCGAATGCTGCTTGCGAA	TTGCGA
1.66	NM_144691	CAPN12	calpain 12	ENSG00000182472	B	CAAACCATCAATTAATATTAA	ATATTA
1.66	XM_498271	LOC346702	similar to tryptophan/serine protease	NA	B	AAGAGCCCTGCTCAAAGTTTA	AAGTTT
1.66	NM_018309	FLJ11046	hypothetical protein FLJ11046	ENSG00000036054	B	AGGGAGATTGTTTCACGGAAA	ACGGAA
1.66	NM_018653	GPRC5C	G protein-coupled receptor, family C, group 5, member C	ENSG00000170412	A	GAGCATGTTCGTGGAGAACAA	AGAACA
1.65	NM_173351	OR6B3	olfactory receptor, family 6, subfamily B, member 3	ENSG00000178586	A	CTGGAACTTCATCTCCAAATA	CCAAAT
1.65	NM_001695	ATP6V1C1	ATPase, H+ transporting, lysosomal 42kDa, V1 subunit C, isoform 1	ENSG00000155097	A	AAGGTTTAGAATCCCAGCATA	CAGCAT
1.65	NM_000063	C2	complement component 2	ENSG00000166278	B	ACCCTGGCATGTCACTATTAA	CTATTA
1.64	NM_016602	CCR10	chemokine (C-C motif) receptor 10	ENSG00000184451	A	CAGGCTGAGGGTCGTGGGAAA	TGGGAA
1.64	NM_025217	ULBP2	UL16 binding protein 2	ENSG00000131015	B	TTGTTCTGTACTGATATTTAA	TATTTA
1.63	NM_020964	KIAA1632	KIAA1632	ENSG00000152223	A	AAGCAGTATGTGAATCGTGAA	TCGTGA
1.63	NM_018558	GABRQ	gamma-aminobutyric acid (GABA) receptor, theta	ENSG00000147402	A	CTGGGTATACCATATGTATTA	TGTATT
1.63	NM_000428	LTBP2	latent transforming growth factor beta binding protein 2	ENSG00000119681	A	TAGGAACTTAACCTTCAGATA	TCAGAT
1.63	NM_031463	HSDL1	hydroxysteroid dehydrogenase like 1	ENSG00000103160	A	AACCCTCACAATACGCGTTAA	GCGTTA
1.63	NM_024332	CXorf53	chromosome X open reading frame 53	ENSG00000185515	B	TACGATGTTGATTATAACATT	TAACAT
1.63	NM_000384	APOB	apolipoprotein B (including Ag(x) antigen)	ENSG00000084674	B	CCGGGTCAAATATACCTTGAA	CCTTGA
1.63	NM_031274	TEX13A	testis expressed sequence 13A	ENSG00000133149	A	CCACATCTTATTTCTCTGGAA	TCTGGA
1.63	NM_005161	AGTRL1	angiotensin II receptor-like 1	ENSG00000134817	B	CACTGTGGTTCATCAAATAAA	AAATAA
1.62	NM_080284	ABCA6	ABCA6 ATP-binding cassette, sub-family A (ABC1) member 6	ENSG00000154262	A	ACGCGAGGCTCGCCATCGCAA	ATCGCA
1.62	NM_054032	MRGX4	G protein-coupled receptor MRGX4	ENSG00000179817	B	CCTGAATTTGGAAGTCTTATA	TCTTAT
1.62	NM_018670	MESP1	mesoderm posterior 1	ENSG00000166823	A	GTGAATTTATTTATTTGTGAA	TTGTGA
1.61	NM_005877	SF3A1	splicing factor 3a, subunit 1, 120kDa	ENSG00000099995	A	CAGCATGTAGGTAGCGTCCTA	CGTCCT
1.6	NM_004810	GRAP2	GRB2-related adaptor protein 2	ENSG00000100351	B	CACAGTTAATGGATCTGTAAA	CTGTAA
1.6	NM_003081	SNAP25	synaptosomal-associated protein, 25kDa	ENSG00000132639	A	AAGGTTGTACATAGTGGTCAT	TGGTCA
1.6	NM_198083	DHRS4L2	dehydrogenase/reductase (SDR family) member 4 like 2	ENSG00000187630	A	AAGGAGCAGAGTTGCAAATTA	CAAATT
1.6	XM_293599	TMPRSS7	transmembrane serine protease 7	ENSG00000176040	B	CCCGAGCTACTATCCTCCAAA	CTCCAA
1.59	NM_021601	CD79A	CD79A antigen (immunoglobulin-associated alpha)	ENSG00000105369	A	CAGGGCCACTTAGTGATAATA	GATAAT
1.59	NM_006391	IPO7	importin 7	ENSG00000133704	A	CACCTACTACTCAATACCTTA	TACCTT
1.59	NM_001102	ACTN1	actinin, alpha 1	ENSG00000072110	A	GACCATTATGATTCTCAGCAA	TCAGCA
1.59	NM_002225	IVD	isovaleryl Coenzyme A dehydrogenase	ENSG00000128928	B	TCGCAGCAATGAGTTCAAGAA	TCAAGA
1.59	NM_000240	MAOA	monoamine oxidase A	ENSG00000189221	A	CAGATGTGCCTAGACACGAAA	CACGAA
1.59	NM_016941	DLL3	delta-like 3 (Drosophila)	ENSG00000090932	A	AAGGCTATTATTGTGATCAAA	GATCAA
1.58	NM_015979	CRSP3	cofactor required for Sp1 transcriptional activation, subunit 3, 130kDa	ENSG00000112282	A	AAGGGTGTTCGAGATCTCTTA	TCTCTT
1.58	NM_001461	FMO5	flavin containing monooxygenase 5	ENSG00000131781	A	CTGGGCCACTCAGGTATTTAA	TATTTA
1.58	NM_182513	Spc24	kinetochore protein Spc24	ENSG00000161888	B	CTCAACTTTACCACCAAGTTA	CAAGTT
1.58	NM_006691	XLKD1	extracellular link domain containing 1	ENSG00000133800	A	AACACTCAAACTGCAACACAA	AACACA
1.57	NM_006028	HTR3B	5-hydroxytryptamine (serotonin) receptor 3B	ENSG00000149305	B	CCGAGCCAGGATTGTGTTCAA	TGTTCA
1.57	XM_290732	RNF157	ring finger protein 157	NA	A	TCGGGTAGCCATCACCATCTA	CCATCT
1.57	NM_016118	NYREN18	NEDD8 ultimate buster-1	ENSG00000013374	A	ATCCTCAGATGTGGTGGTTAA	TGGTTA
1.57	NM_001871	CPB1	carboxypeptidase B1 (tissue)	ENSG00000153002	A	CTGGGTCTATTAAACTAGGTA	CTAGGT
1.57	NM_138452	DHRS1	dehydrogenase/reductase (SDR family) member 1	ENSG00000157379	A	TACCCATACCCTTGATATGAA	ATATGA
1.57	NM_018841	GNG12	guanine nucleotide binding protein (G protein), gamma 12	ENSG00000172380	B	TAGCATGTTCACAGATTTGAA	ATTTGA
1.57	NM_001035	RYR2	ryanodine receptor 2 (cardiac)	ENSG00000198626	B	GAGGATGAAGTACGAGATATA	AGATAT
1.56	NM_020645	NRIP3	nuclear receptor interacting protein 3	ENSG00000175352	B	CAGGCTGCCTATATAATCTCA	AATCTC
1.56	NM_031498	GNGT2	guanine nucleotide binding protein (G protein), gamma transducing activity polypeptide 2	ENSG00000167083	B	CAACAAGAGTTTGTGAAGTTA	GAAGTT
1.56	NM_002357	MAD	MAX dimerization protein 1	ENSG00000059728	B	TACGTTGAGTTTATTAACAAA	TAACAA
1.56	XM_377955	ANKIB1	ankyrin repeat and IBR domain containing 1	ENSG00000001629	B	AACGGAATGTGCACAATGAAA	AATGAA
1.56	NM_152623	FLJ37927	CDC20-like protein	ENSG00000164287	A	AAGGAGATTGCAACTGGTCAA	TGGTCA
1.56	NM_016245	DHRS8	dehydrogenase/reductase (SDR family) member 8	ENSG00000198189	B	AACCGTTTATTTAACATATAT	CATATA
1.56	NM_012116	CBLC	Cas-Br-M (murine) ecotropic retroviral transforming sequence c	ENSG00000142273	B	CTGGGAGGCCGTGAGTATCTA	GTATCT
1.55	NM_013447	EMR2	egf-like module containing, mucin-like, hormone receptor-like 2	ENSG00000127507	A	AAGCATGGTGATGATATAGGA	TATAGG
1.55	NM_000863	HTR1B	5-hydroxytryptamine (serotonin) receptor 1B	ENSG00000135312	A	CACAGTGTACCGGACCCGGAA	CCCGGA
1.55	NM_021117	Cry2	cryptochrome 2	NA	B	GAGGCCATAGACAGATCTAAA	ATCTAA
1.55	NM_019074	DLL4	delta-like 4 (Drosophila)	ENSG00000128917	B	GTCTAGTATTTCAATAATTTA	TAATTT
1.55	NM_005375	MYB	v-myb myeloblastosis viral oncogene homolog (avian)	ENSG00000118513	B	TTGGGATATATCATTCCTCAA	TCCTCA
1.55	NM_003806	HRK	harakiri, BCL2 interacting protein (contains only BH3 domain)	ENSG00000135116	A	AGCGATCGTAGAAACACAGAA	CACAGA
1.54	NM_012230	POMZP3	POM (POM121 homolog, rat) and ZP3 fusion	ENSG00000146707	B	CAAGTCGACAGCCAACGGAAA	ACGGAA
1.54	NM_181710	ZNRF4	zinc and ring finger 4	ENSG00000105428	A	AAGAATAAAGTGGGTTTGAAA	TTTGAA
1.53	NM_018319	TDP1	tyrosyl-DNA phosphodiesterase 1	ENSG00000042088	A	CCAGAACTGTATGGAAGTAAA	AAGTAA
1.53	NM_003815	ADAM15	a disintegrin and metalloproteinase domain 15 (metargidin)	ENSG00000143537	A	CTGGTGTGTATAGACCATCGA	CCATCG
1.53	NM_001167	BIRC4	baculoviral IAP repeat-containing 4	ENSG00000101966	B	CACGTACTTGTGCGAATTATT	AATTAT
1.53	NM_016368	ISYNA1	myo-inositol 1-phosphate synthase A1	NA	A	TACCCTATGTTGAACAAGAAA	CAAGAA
1.53	NM_005180	PCGF4	polycomb group ring finger 4	ENSG00000168283	B	CTCCTATGGACGTTAATTGAA	AATTGA
1.53	XM_372086	rab1c	small GTP-binding protein	NA	B	TGGCTTCCTCGTGGTATATGA	TATATG
1.53	NM_004458	ACSL4	acyl-CoA synthetase long-chain family member 4	ENSG00000068366	A	AAGGGCAGAGTTACTTGATAA	TTGATA
1.53	NM_003873	NRP1	neuropilin 1	ENSG00000099250	B	CACGCGATTCATCAGGATCTA	GGATCT
1.52	NM_016611	KCNK4	potassium channel, subfamily K, member 4	ENSG00000182450	A	CGAGTGGAATTTGAGTCCTAA	GTCCTA
1.52	NM_005236	ERCC4	excision repair cross-complementing rodent repair deficiency, complementation group 4	ENSG00000175595	B	CTCGCCGTGTAACAAATGAAA	AATGAA
1.52	NM_015507	EGFL6	EGF-like-domain, multiple 6	ENSG00000198759	B	CTGAATGTTACTATCTTTATA	CTTTAT
1.52	NM_014246	CELSR1	cadherin, EGF LAG seven-pass G-type receptor 1 (flamingo homolog, Drosophila)	ENSG00000075275	A	CGCCAACAGTGTGATTACCTA	TTACCT
1.52	NM_013296	GPSM2	G-protein signalling modulator 2 (AGS3-like, C. elegans)	ENSG00000121957	A	CACCAACTCATTAATATACTA	TATACT
1.52	NM_020406	PRV1	polycythemia rubra vera 1	NA	A	CACCATTATGACACACGGAAA	ACGGAA
1.51	NM_014685	HERPUD1	homocysteine-inducible, endoplasmic reticulum stress-inducible, ubiquitin-like domain member 1	ENSG00000051108	A	TACACTAAGTGTACTACTTTA	TACTTT
1.51	NM_133368	KIAA1972	KIAA1972 protein	ENSG00000159579	B	GCCCATTGTGTCGTAAAGAAA	AAAGAA
1.51	NM_178422	MPRA	membrane progestin receptor alpha	ENSG00000182749	A	CTGAATGGTCTTTGCTAAGAA	CTAAGA
1.51	NM_139318	KCNH5	potassium voltage-gated channel, subfamily H (eag-related), member 5	ENSG00000140015	B	TAAGCTCATAAGGATGAACTA	TGAACT
1.51	NM_000802	FOLR1	folate receptor 1 (adult)	ENSG00000110195	B	CACATGTGTCTTGAGAATTAT	GAATTA
1.51	NM_018654	GPRC5D	G protein-coupled receptor, family C, group 5, member D	ENSG00000111291	B	TAGCATTAACTTCATATGGTA	TATGGT
1.5	NM_004110	FDXR	ferredoxin reductase	ENSG00000161513	A	AAGCGTGCCCTTTGACTCCAA	ACTCCA
1.5	NM_016559	PEX5L	peroxisomal biogenesis factor 5-like	ENSG00000114757	A	ATGGGACGATGTTAAGTTTCA	AGTTTC
1.5	NM_031845	MAP2	microtubule-associated protein 2	ENSG00000078018	B	CTGGATAATTATATCAGAGTA	CAGAGT
1.49	NM_004436	ENSA	endosulfine alpha	ENSG00000143420	B	TCAGTATTCGAAATAAACAAA	AAACAA
1.48	NM_014253	ODZ1	odz, odd Oz/ten-m homolog 1(Drosophila)	ENSG00000009694	B	AAGGCTATAATCCGGCCTTAA	GCCTTA
1.48	NM_030876	OR5V1	olfactory receptor, family 5, subfamily V, member 1	ENSG00000112461	A	AAGGTTCTATGCAATCAATTA	TCAATT
1.48	NM_000612	IGF2	IGF2 insulin-like growth factor 2 (somatomedin A)	ENSG00000167244	A	CCCGCTGTTCGGTTTGCGACA	TGCGAC
1.48	NM_001753	CAV1	caveolin 1, caveolae protein, 22kDa	ENSG00000105974	A	CAGCCGTGTCTATTCCATCTA	CCATCT
1.48	NM_032525	TUBB6	tubulin, beta 6	ENSG00000176014	B	CCGTGTTGCCTTATATGAATA	ATGAAT
1.48	NM_024009	GJB3	gap junction protein, beta 3, 31kDa (connexin 31)	ENSG00000188910	A	CCCTGAGGACATAATGTGTAA	TGTGTA
1.48	NM_021117	Cry2	cryptochrome 2	NA	B	GAGGCCATAGACAGATCTAAA	ATCTAA
1.47	NM_001129	AEBP1	AE binding protein 1	ENSG00000106624	A	CACCCTGAGCACTACCATAGA	CCATAG
1.47	NM_013371	IL19	interleukin 19	ENSG00000142224	A	TCCCATCTAATTTATTGTAAA	TTGTAA
1.47	NM_000442	PECAM1	platelet/endothelial cell adhesion molecule (CD31 antigen)	ENSG00000198802	A	CCCAATACACTTCACAATTGA	CAATTG
1.47	NM_012377	OR7C2	olfactory receptor, family 7, subfamily C, member 2	ENSG00000127529	A	CTGCAGTTACACCACCTTCTA	CCTTCT
1.47	NM_018558	GABRQ	gamma-aminobutyric acid (GABA) receptor, theta	ENSG00000147402	B	TAGCAAGGAGGTGTATTTCTA	ATTTCT
1.47	NM_007218	RNF139	ring finger protein 139	ENSG00000170881	B	AAGGGAGCCGCTTACAAGAAA	CAAGAA
1.47	NM_207336	ZNF467	zinc finger protein 467	ENSG00000181444	A	CAGGAAAGAGTGGTTATTTAT	TATTTA
1.47	NM_198525	KIF7	kinesin family member 7	NA	A	TTGGCCAAGAATCATCACGAA	TCACGA
1.47	NM_005748	YAF2	YY1 associated factor 2	ENSG00000015153	B	GACAGATACATTCATGCACAA	TGCACA
1.47	NM_005385	NKTR	natural killer-tumor recognition sequence	ENSG00000114857	B	CAGGATTGGCAGTAAGAGATA	AGAGAT
1.46	NM_032554	GPR81	G protein-coupled receptor 81	ENSG00000196917	A	AGGGTCATTAGTCAACTCTTA	ACTCTT
1.46	NM_018434	RNF130	ring finger protein 130	ENSG00000113269	B	CAAGCTGTTAACCGAAGATCA	AAGATC
1.45	NM_145049	MGC10067	hypothetical protein MGC10067	ENSG00000164332	B	GCGCACCTAAATCGTGATAAA	TGATAA
1.45	NM_003812	ADAM23	a disintegrin and metalloproteinase domain 23	ENSG00000114948	B	CGCGGGTGACATTTCACTATA	CACTAT
1.45	NM_019839	LTB4R2	leukotriene B4 receptor 2	ENSG00000196943	A	AAGGGACTTAACATACTCTTA	ACTCTT
1.45	NM_025201	pp9099	PH domain-containing protein	ENSG00000169094	B	AAGCTTACTTGTAATGATCAT	TGATCA
1.45	NM_013444	UBQLN2	ubiquilin 2	ENSG00000188021	B	CTGAAGGATCAGTGTAGTAAT	TAGTAA
1.45	NM_000382	ALDH3A2	aldehyde dehydrogenase 3 family, member A2	ENSG00000072210	B	GAGAATGTGATTTACTTTATA	CTTTAT
1.45	NM_000875	IGF1R	insulin-like growth factor 1 receptor	ENSG00000140443	B	AGGATTGAGTTTCTCAACGAA	CAACGA
1.45	NM_006854	KDELR2	KDEL (Lys-Asp-Glu-Leu) endoplasmic reticulum protein retention receptor 2	ENSG00000136240	A	AAGAAACTTAATGCTGTATTA	TGTATT
1.45	NM_016186	SERPINA10	serine (or cysteine) proteinase inhibitor, clade A (alpha-1 antiproteinase, antitrypsin), member 10	ENSG00000140093	B	TAGGGTGTTCTCAAATAAATA	ATAAAT
1.45	NM_024757	EHMT1	euchromatic histone methyltransferase 1	ENSG00000181090	B	CAACGGATACATCTTAAATAA	TAAATA
1.44	NM_001279	CIDEA	cell death-inducing DFFA-like effector a	ENSG00000176194	A	CGGGTGCTGGATGACAAGGAA	CAAGGA
1.44	NM_005689	ABCB6	ATP-binding cassette, sub-family B (MDR/TAP), member 6	ENSG00000115657	A	CAGGCTCTCAACTGTGGTCAA	TGGTCA
1.44	NM_001202	BMP4	bone morphogenetic protein 4	ENSG00000125378	B	CCCGATGGGATTCCCGTCCAA	CGTCCA
1.44	NM_012283	KCNG2	potassium voltage-gated channel, subfamily G, member 2	ENSG00000178342	A	CCGCGACGAGTTCTTCTTCGA	TCTTCG
1.44	NM_001196	BID	BH3 interacting domain death agonist	ENSG00000015475	A	AAAGACAATGTTAAACTTATA	ACTTAT
1.44	NM_017817	RAB20	RAB20, member RAS oncogene family	ENSG00000139832	B	CGACGTGTTCATTTATACAAA	ATACAA
1.44	NM_015717	CD207	CD207 antigen, langerin	ENSG00000116031	A	CAGGATGACTTTGCACGTTAA	ACGTTA
1.43	NM_003858	CCNK	cyclin K	ENSG00000090061	A	AAGCAACTCAAAGGTGATAAA	TGATAA
1.43	NM_004091	E2F2	E2F2 E2F transcription factor 2	ENSG00000007968	A	TTGAGACGAGGGATTATTTCA	TATTTC
1.43	NM_054032	MRGX4	G protein-coupled receptor MRGX4	ENSG00000179817	A	CACCTGAATTTGGAAGTCTTA	AGTCTT
1.43	NM_000610	CD44	CD44 antigen (homing function and Indian blood group system)	ENSG00000026508	B	CACCATTATCTTGGAAAGAAA	AAAGAA
1.43	NM_000680	ADRA1A	adrenergic, alpha-1A-, receptor	ENSG00000120907	B	CCCGTGGATCTGCCAGGATTA	AGGATT
1.43	NM_005567	LGALS3BP	lectin, galactoside-binding, soluble, 3 binding protein	ENSG00000108679	B	CTGAGGCTCAGCTTCAAGAAA	CAAGAA
1.43	NM_014346	TBC1D22A	TBC1 domain family, member 22A	ENSG00000054611	A	TGGGATTCAAATGAAAGTGAA	AAGTGA
1.43	NM_021117	Cry2	cryptochrome 2	NA	A	CCGGCTTAACATTGAACGAAT	AACGAA
1.43	NM_001993	F3	coagulation factor III (thromboplastin, tissue factor)	ENSG00000117525	A	ACTGACTTAAGTGGCATTAAA	CATTAA
1.43	NM_000501	ELN	elastin (supravalvular aortic stenosis, Williams-Beuren syndrome)	ENSG00000049540	B	CAGGTGCAGATGAGGGAGTTA	GGAGTT
1.42	NM_004808	NMT2	N-myristoyltransferase 2	ENSG00000152465	A	CAGGGCATTGATAGTTTGAAT	TTTGAA
1.42	NM_006922	SCN3A	sodium channel, voltage-gated, type III, alpha	ENSG00000153253	B	TTGGATTTATGTGAGGTCAAA	GGTCAA
1.42	NM_023917	TAS2R9	taste receptor, type 2, member 9	ENSG00000121381	B	TGGATTCATTGTACTAGTTAA	TAGTTA
1.42	NM_020925	KIAA1573	KIAA1573 protein	ENSG00000158966	A	ACGACAAAGGATATACACTTA	ACACTT
1.42	NM_000787	DBH	dopamine beta-hydroxylase (dopamine beta-monooxygenase)	ENSG00000123454	B	CCGGGAGTGGGAGATCGTGAA	TCGTGA
1.42	NM_004621	TRPC6	transient receptor potential cation channel, subfamily C, member 6	ENSG00000137672	B	CCCTATTTAGTTTGTGGCTAA	TGGCTA
1.42	NM_005650	TCF20	transcription factor 20 (AR1)	ENSG00000100207	B	CAGGAGTTGCACGTAGAGAAA	AGAGAA
1.42	NM_005117	FGF19	fibroblast growth factor 19	ENSG00000162344	A	CCGTAAGGCGCTACTATATAA	TATATA
1.42	NM_006018	GPR109B	G protein-coupled receptor 109B	ENSG00000182782	B	CTGCTTTCAACCAGCGACTAA	CGACTA
1.42	NM_016011	CGI-63	nuclear receptor binding factor 1	ENSG00000116353	B	CCAGCCTTAAGGTATCTAATA	TCTAAT
1.42	NM_004821	HAND1	heart and neural crest derivatives expressed 1	ENSG00000113196	B	GACGCCGTCTTCTCTAATTAA	TAATTA
1.42	NM_007270	FKBP9	FK506 binding protein 9, 63 kDa	ENSG00000122642	B	TCGAGTCACAATCGCATGAAA	CATGAA
1.42	NM_003164	STX5A	syntaxin 5A	ENSG00000162236	B	AAGTCCCTCTTTGATGATAAA	TGATAA
1.41	NM_001712	CEACAM1	carcinoembryonic antigen-related cell adhesion molecule 1 (biliary glycoprotein)	ENSG00000079385	A	GAGGAGGAGGATTATAACTTA	TAACTT
1.41	NM_001047	SRD5A1	steroid-5-alpha-reductase, alpha polypeptide 1 (	NA	A	GAGGCTTATTTGAATACGTAA	TACGTA
1.41	NM_002404	MFAP4	microfibrillar-associated protein 4	ENSG00000166482	A	AACTGGCTTCATACACACAAA	ACACAA
1.41	NM_080282	ABCA10	ABCA10 ATP-binding cassette, sub-family A (ABC1) member 10	ENSG00000154263	A	AAAGAGATAAGCGTGCGTCAA	GCGTCA
1.41	NM_003042	SLC6A1	solute carrier family 6 (neurotransmitter transporter, GABA), member 1	ENSG00000157103	A	CGGGCGTTATGTAAGTTTCTA	GTTTCT
1.41	NM_000530	MPZ	myelin protein zero (Charcot-Marie-Tooth neuropathy 1B)	ENSG00000158887	B	AGGGTTTATTTAGGTTATTAT	TTATTA
1.41	NM_030766	BCL2L14	BCL2-like 14 (apoptosis facilitator)	ENSG00000121380	A	ATGGCCTGCATTTGAGCTAAA	AGCTAA
1.41	NM_000687	AHCY	S-adenosylhomocysteine hydrolase	ENSG00000101444	B	CAGCCGTCATACTGTTCCAAA	TTCCAA
1.4	NM_022161	BIRC7	baculoviral IAP repeat-containing 7 (livin)	ENSG00000101197	B	TTGGATGCTTCTGAATAGAAA	ATAGAA
1.4	NM_207647	MGC45564	similar to fibronectin type 3 and SPRY domain-containing protein	ENSG00000106701	A	GAGCTCTTGATTACAATTTAA	AATTTA
1.4	NM_052967	MAS1L	MAS1 oncogene-like	ENSG00000168771	B	CACGAATCCCTACATGGTATA	TGGTAT
1.39	NM_021923	FGFRL1	fibroblast growth factor receptor-like 1	ENSG00000127418	B	CTTGGTATTTATATTTAAGAA	TTAAGA
1.39	NM_021127	PMAIP1	phorbol-12-myristate-13-acetate-induced protein 1	ENSG00000141682	B	TTCGGTCACTACACAACGTAA	AACGTA
1.39	NM_005020	PDE1C	phosphodiesterase 1C, calmodulin-dependent 70kDa	ENSG00000154678	B	AAGGATCACTCTAACATCGGA	CATCGG
1.39	NM_006568	CGRRF1	cell growth regulator with ring finger domain 1	ENSG00000100532	B	CGGGAAATTTATGATATTATT	TATTAT
1.39	NM_032174	FLJ12770	hypothetical protein FLJ12770	ENSG00000158882	A	CTGCAGTAGACTATTCAATTA	TCAATT
1.39	NM_012123	MTO1	mitochondrial translation optimization 1 homolog (S. cerevisiae)	ENSG00000135297	A	CAATACAACAGTATAGATAAA	AGATAA
1.38	NM_000633	BCL2	B-cell CLL/lymphoma 2	ENSG00000171791	A	CAGGCTTAAGATTTGGAATAA	GGAATA
1.38	NM_013308	GPR171	G protein-coupled receptor 171	ENSG00000174946	B	CCCAAAGGTATTCATGAGTTA	TGAGTT
1.38	XM_495872	LOC440039	similar to tripartite motif protein 48; TRIM48	NA	B	TTGCCTCCTAATGTTATTAAA	TATTAA
1.38	NM_024644	C14orf169	chromosome 14 open reading frame 169	NA	B	ACCCAAGTGCTTGGAAATATA	AAATAT
1.38	NM_080283	ABCA9	ABCA9 ATP-binding cassette, sub-family A (ABC1) member 9	ENSG00000154258	B	GAGGGCGATCATAGGGCATAA	GGCATA
1.38	XM_379939	LOC402604	similar to RIKEN cDNA 1700016G05	NA	B	ACCAATGTTTACAAATATGTA	ATATGT
1.38	NM_004343	CALR	calreticulin	ENSG00000179218	A	CAGTATCTATGCCTATGATAA	ATGATA
1.38	NM_000611	CD59	CD59 antigen p18-20 (antigen identified by monoclonal antibodies 16.3A5, EJ16, EJ30, EL32 and G344)	ENSG00000085063	B	CTCGGTTAAATAGAGAGTGAA	GAGTGA
1.38	NM_005856	RAMP3	receptor (calcitonin) activity modifying protein 3	ENSG00000122679	A	ATGCTGTTTCTTAGCACAGAA	CACAGA
1.38	NM_003487	TAF15	TAF15 RNA polymerase II, TATA box binding protein (TBP)-associated factor, 68kDa	ENSG00000172660	B	CTCCAGTTATGGACAAAGTTA	AAAGTT
1.37	NM_001410	EGFL4	EGF-like-domain, multiple 4	ENSG00000105429	A	TCCGATGTACCTATTTAAGAA	TTAAGA
1.37	NM_182606	LOC339967	hypothetical protein LOC339967	ENSG00000187054	A	TAGAGTGATTAGTTAATCAAA	AATCAA
1.37	NM_005247	FGF3	fibroblast growth factor 3 (murine mammary tumor virus integration site (v-int-2) oncogene homolog)	ENSG00000186895	A	TTGCTCCTGGGTGGAAATTAA	AAATTA
1.37	NM_152306	UHRF2	ubiquitin-like, containing PHD and RING finger domains, 2	ENSG00000147854	A	CACTATATTCCCTAAAGTATA	AAGTAT
1.37	NM_002425	MMP10	matrix metalloproteinase 10 (stromelysin 2)	ENSG00000166670	B	CAGGATGGTGACACACATATT	ACATAT
1.37	NM_018441	PECR	peroxisomal trans-2-enoyl-CoA reductase	ENSG00000115425	A	ATGCCTTATGGTAATTATTGA	TTATTG
1.37	NM_000028	AGL	amylo-1, 6-glucosidase, 4-alpha-glucanotransferase (glycogen debranching enzyme, glycogen storage disease type III)	ENSG00000162688	A	AAGGCAGGAAACAACTATTAA	CTATTA
1.37	NM_000801	FKBP1A	FK506 binding protein 1A, 12kDa	ENSG00000088832	B	TAGGTTAACATTAGAATAGGA	AATAGG
1.36	NM_017414	USP18	ubiquitin specific protease 18	NA	B	AATGCGATTCTCCATCAGGAA	TCAGGA
1.36	NM_002341	LTB	lymphotoxin beta (TNF superfamily, member 3)	ENSG00000096158	B	CCCGCAGGACGGCCTCTATTA	TCTATT
1.36	NM_002473	MYH9	myosin, heavy polypeptide 9, non-muscle	ENSG00000100345	A	AACCGGGACGAAGCCATCAAA	CATCAA
1.36	NM_144701	IL23R	interleukin 23 receptor	ENSG00000162594	B	TCCCATGATTACAGAGATAAA	AGATAA
1.36	NM_004992	MECP2	methyl CpG binding protein 2 (Rett syndrome)	ENSG00000169057	B	CAGAGATGTCTCTTATATCTA	ATATCT
1.36	NM_025237	SOST	sclerosteosis	ENSG00000167941	A	ATGAATCATGACCGAAAGAAA	AAAGAA
1.36	NM_018096	FLJ10458	Notchless gene homolog (Drosophila)	ENSG00000073536	B	AAGGACAAATGCCTCCGGATA	CCGGAT
1.36	XM_497353	LOC390358	similar to RET finger protein-like 3	NA	A	CACATCTATACATTCACGAAA	CACGAA
1.35	XM_370682	KIAA1467	KIAA1467 protein	ENSG00000084444	A	TTGGTTTAGTATAGAATTTGA	AATTTG
1.35	NM_016290	RAP80	receptor associated protein 80	ENSG00000087206	B	CACGTCGTGACTTAAATGAAT	AATGAA
1.35	NM_004736	XPR1	xenotropic and polytropic retrovirus receptor	ENSG00000143324	B	TCGGATCCTATGGACTCCAAA	CTCCAA
1.35	NM_013232	PDCD6	programmed cell death 6	ENSG00000063438	A	CACGGGTGTGTGGAAGTACAT	AGTACA
1.35	NM_153020	RBM24	RNA binding motif protein 24	ENSG00000112183	A	AACGATATATTGCTAGTTTCA	AGTTTC
1.35	XM_379995	LOC402641	similar to Hypothetical protein MGC76216	NA	A	TTCCAGGTTATTGATAAGAAA	TAAGAA
1.35	NM_016534	FLJ39616	apoptosis-related protein PNAS-1	ENSG00000179582	A	CTCCACCGATAACCTATCAAA	TATCAA
1.34	NM_016018	PHF20L1	PHD finger protein 20-like 1	ENSG00000129292	A	ACGGAAATTTAGGGTATTTAA	TATTTA
1.34	NM_014001	GGA3	golgi associated, gamma adaptin ear containing, ARF binding protein 3	ENSG00000125447	A	CAGGGTGTCTGAGAAAGTGAA	AAGTGA
1.34	NM_198179	GPR103	G protein-coupled receptor 103	ENSG00000186867	A	AGGAATTACAATGATGCGGAA	TGCGGA
1.34	XM_374917	LOC399937	similar to tripartite motif-containing 51	NA	A	CAGAGTGTGAGTGATACTTTA	TACTTT
1.34	NM_003876	C17orf35	chromosome 17 open reading frame 35	ENSG00000178307	B	CCGTATGATTTCAGTAGAACA	TAGAAC
1.34	NM_006340	BAIAP2	BAI1-associated protein 2	ENSG00000175866	B	CAGCAAGAATCCTCAGAAGTA	AGAAGT
1.34	NM_013231	FLRT2	fibronectin leucine rich transmembrane protein 2	ENSG00000185070	B	ACGCAGATTACATTTGATAAA	TGATAA
1.34	XM_371837	LOC389416	similar to oxidoreductase UCPA	ENSG00000168768	B	CAGCACGTACCTGATGATCAA	TGATCA
1.34	NM_001004720	NCK2	NCK adaptor protein 2	ENSG00000071051	A	TCGGCTTGTTTGAATCTCACA	TCTCAC
1.33	NM_022777	RABL5	RAB, member RAS oncogene family-like 5	ENSG00000128581	B	CCGGATGGAATTCATAAAGTA	TAAAGT
1.33	NM_002295	LAMR1	laminin receptor 1 (ribosomal protein SA, 67kDa)	ENSG00000168028	B	TACCTGGGATTGCATATCAAA	TATCAA
1.33	NM_018527	NARG1L	NMDA receptor regulated 1-like	ENSG00000172766	A	CAGGAATCTTTGGAACATATA	ACATAT
1.33	NM_021183	RAP2C	RAP2C, member of RAS oncogene family	ENSG00000123728	A	AAGAAGCATGTTCGTATTAGA	TATTAG
1.33	NM_178127	ANGPTL5	angiopoietin-like 5	ENSG00000187151	A	CACCGAGTGGTTTATACATAA	TACATA
1.33	NM_002413	MGST2	microsomal glutathione S-transferase 2	ENSG00000085871	B	CACCATGAAGGTAATATGGTA	TATGGT
1.32	NM_003220	TFAP2A	transcription factor AP-2 alpha (activating enhancer binding protein 2 alpha)	ENSG00000137203	A	CACACGGACAACAACGCCAAA	CGCCAA
1.32	NM_016154	RAB4B	RAB4B, member RAS oncogene family	ENSG00000167578	B	CCGCACTATCCTCAACAAGAT	ACAAGA
1.32	NM_173653	SLC9A9	solute carrier family 9 (sodium/hydrogen exchanger), isoform 9	ENSG00000181804	A	CCACTGTTTGTTAGGCCTTAA	GCCTTA
1.32	NM_013389	NPC1L1	NPC1 (Niemann-Pick disease, type C1, gene)-like 1	ENSG00000015520	B	AAGCCTCATGACACTCTCCAA	TCTCCA
1.32	NM_018682	MLL5	myeloid/lymphoid or mixed-lineage leukemia 5 (trithorax homolog, Drosophila)	ENSG00000005483	A	CAGCCGAATTCCCATCAGCAA	TCAGCA
1.32	NM_014058	DESC1	DESC1 protein	ENSG00000087128	B	ACCCATCACATGACTATGATA	TATGAT
1.32	NM_024526	EPS8L3	EPS8-like 3	ENSG00000198758	B	AGCCATTTACTTGCACCGGAA	ACCGGA
1.32	XM_371179	FBXO46	F-box protein 46	NA	A	CTAGATGGTTTGCCTATTAAA	TATTAA
1.32	NM_015725	RDH8	retinol dehydrogenase 8 (all-trans)	ENSG00000080511	A	CACACCAGCAATGTATGTATA	ATGTAT
1.31	XM_038999	HECW2	HECT, C2 and WW domain containing E3 ubiquitin protein ligase 2	ENSG00000138411	B	AAGGCTCTTCTCAGAATTCTA	AATTCT
1.31	NM_020344	SLC24A2	solute carrier family 24 (sodium/potassium/calcium exchanger), member 2	ENSG00000155886	B	AAGATTCTGGATTATACTCCA	TACTCC
1.31	NM_133456	APXL2	apical protein 2	ENSG00000164403	B	CCGGCGCTGGCTAAGTTTGAA	GTTTGA
1.31	NM_004514	FOXK2	forkhead box K2	ENSG00000141568	A	CCGAGCACAAACATCAAGATA	CAAGAT
1.31	NM_006148	LASP1	LIM and SH3 protein 1	ENSG00000002834	B	ACCCTACAAACCTGTATTTAA	TATTTA
1.31	NM_002009	FGF7	fibroblast growth factor 7 (keratinocyte growth factor)	ENSG00000140285	A	CACCCGGAGCACTACACTATA	CACTAT
1.31	NM_001066	TNFRSF1B	tumor necrosis factor receptor superfamily, member 1B	ENSG00000028137	B	CAGCCTTGGGTCTACTAATAA	CTAATA
1.3	NM_004993	ATXN3	ataxin 3	ENSG00000066427	A	TACGATGGGATCATTATTTCA	TATTTC
1.3	NM_145068	TRPV3	transient receptor potential cation channel, subfamily V, member 3	ENSG00000167723	A	CCCGGAAACCTCGGTGTAGAA	TGTAGA
1.3	NM_002161	IARS	isoleucine-tRNA synthetase	ENSG00000196305	A	CACAGTAATCTTCACACTTAA	CACTTA
1.3	NM_004565	PEX14	peroxisomal biogenesis factor 14	ENSG00000142655	A	TAGGACTGTATATAATTGTAA	ATTGTA
1.3	NM_002487	NDN	necdin homolog (mouse)	ENSG00000182636	A	CCACCGTGAGTCAACTTTAAA	CTTTAA
1.3	NM_000341	SLC3A1	solute carrier family 3 (cystine, dibasic and neutral amino acid transporters, activator of cystine, dibasic and neutral amino acid transport), member 1	ENSG00000138079	B	CCCGGACACGGTCACACAATA	CACAAT
1.3	NM_000097	CPOX	coproporphyrinogen oxidase	ENSG00000080819	B	CCAAGTATTGAGATAAGGGAA	AAGGGA
1.3	NM_000506	F2	coagulation factor II (thrombin)	ENSG00000180210	B	CCGCACAAGGTACGAGCGAAA	AGCGAA
1.29	NM_007182	RASSF1	Ras association (RalGDS/AF-6) domain family 1	ENSG00000068028	A	CTGGCCCAGGTTCATACCTTA	TACCTT
1.29	NM_000273	GPR143	G protein-coupled receptor 143	ENSG00000101850	B	TCGGATATGAACCACACGGAA	CACGGA
1.29	XM_114973	EPHA6	EPH receptor A6	ENSG00000080224	A	CAGGTATGTAATGTAATGGAA	AATGGA
1.29	NM_005941	MMP16	matrix metalloproteinase 16 (membrane-inserted)	ENSG00000156103	A	CAGGAGTTTGTGGTAACTTGA	AACTTG
1.29	NM_003820	TNFRSF14	tumor necrosis factor receptor superfamily, member 14 (herpesvirus entry mediator)	ENSG00000157873	B	CTGCTGGAGTTCATCCTGCTA	CCTGCT
1.29	NM_014499	P2RY10	purinergic receptor P2Y, G-protein coupled, 10	ENSG00000078589	A	AAGTTGAATAGTTTACCTTAA	ACCTTA
1.29	NM_019071	ING3	inhibitor of growth family, member 3	ENSG00000071243	B	AACCAAGATTGCCCTATAGAA	TATAGA
1.29	NM_182972	IRF2BP2	interferon regulatory factor 2 binding protein 2	ENSG00000168264	B	CCCAATGATTACCCTTAATTA	TTAATT
1.28	NM_003614	GALR3	galanin receptor 3	ENSG00000128310	A	CACGGACCTGTTCATCCTCAA	TCCTCA
1.28	NM_005788	HRMT1L3	HMT1 hnRNP methyltransferase-like 3 (S. cerevisiae)	ENSG00000185238	A	CAGATTTATGTGCAAAGGTTA	AAGGTT
1.28	NM_016943	TAS2R3	taste receptor, type 2, member 3	ENSG00000127362	A	AGGGATAATAATGCAAATTAT	AAATTA
1.28	NM_145052	MGC23937	hypothetical protein MGC23937 similar to CG4798	ENSG00000094841	B	ACCGAATTCAACAATGAAGTA	TGAAGT
1.28	NM_000230	LEP	leptin (obesity homolog, mouse)	ENSG00000174697	B	CCCAATAAACATTAAGATTGA	AGATTG
1.28	NM_015480	PVRL3	poliovirus receptor-related 3	ENSG00000177707	A	AAGGTGTTAATCTCAAATGTA	AAATGT
1.28	NM_012110	CHIC2	cysteine-rich hydrophobic domain 2	ENSG00000109220	A	AACGAATAACATGATGGAATA	TGGAAT
1.28	NM_004473	FOXE1	forkhead box E1 (thyroid transcription factor 2)	NA	B	CTGCACTATCCTGTTCACGAA	TCACGA
1.28	NM_017949	CUEDC1	CUE domain containing 1	ENSG00000180891	A	CCGGGCGTTCCTATGGTCAAA	GGTCAA
1.28	NM_025218	ULBP1	UL16 binding protein 1	ENSG00000111981	B	TATGATGATAATTGTATAATA	TATAAT
1.28	NM_018527	NARG1L	NMDA receptor regulated 1-like	ENSG00000172766	B	CAAACGCATCTTGAAATGTTA	AATGTT
1.27	NM_000696	ALDH9A1	aldehyde dehydrogenase 9 family, member A1	ENSG00000143149	A	TACGCAAATATTGATCACGAA	TCACGA
1.27	NM_015571	SENP6	SUMO1/sentrin specific protease 6	ENSG00000112701	A	AAGGCGTATGTATTAAGTAAA	AAGTAA
1.27	NM_001279	CIDEA	cell death-inducing DFFA-like effector a	ENSG00000176194	B	GAGAGTCACCTTCGACTTGTA	ACTTGT
1.27	NM_000227	LAMA3	laminin, alpha 3	ENSG00000053747	B	CTGGAAGATGGTTACATTGAA	CATTGA
1.27	NM_178450	MARCH-III	membrane-associated RING-CH protein III	ENSG00000173926	A	CACAGTGAGCTGTTTATTTAA	TATTTA
1.27	XM_041363	PDZRN3	PDZ domain containing RING finger 3	ENSG00000121440	B	CCCGGACGGCACTAGAGTATA	GAGTAT
1.27	NM_182543	NSUN6	NOL1/NOP2/Sun domain family, member 6	ENSG00000152487	A	CAGAAGCAGTTTAATGGATTA	TGGATT
1.27	NM_003247	THBS2	thrombospondin 2	ENSG00000186340	A	AGCGTTGGGATACTTCATTAA	TCATTA
1.27	NM_152307	C14orf172	chromosome 14 open reading frame 172	ENSG00000166166	A	CCAAGTGTGAGTGATGAGCAA	TGAGCA
1.27	NM_015049	ALS2CR3	amyotrophic lateral sclerosis 2 (juvenile) chromosome region, candidate 3	ENSG00000115993	B	CAGGCACATTAAATTATTGTA	TATTGT
1.27	NM_005629	SLC6A8	solute carrier family 6 (neurotransmitter transporter, creatine), member 8	ENSG00000130821	A	AAGGTGAATGCCAGATGTAAA	ATGTAA
1.26	NM_012375	OR52A1	olfactory receptor, family 52, subfamily A, member 1	ENSG00000182070	B	CAGAAGGAGGCTAGGTTTAAA	GTTTAA
1.26	NM_198857	FLJ43855	similar to sodium- and chloride-dependent creatine transporter	ENSG00000189177	B	CTGGACAGCATCATTTACTAT	TTACTA
1.26	NM_000894	LHB	luteinizing hormone beta polypeptide	ENSG00000104826	B	CCCACAATAAAGGCTTCTCAA	TTCTCA
1.26	NM_005409	CXCL11	chemokine (C-X-C motif) ligand 11	ENSG00000169248	B	CACGTTCTTACTTGTTGTATT	TTGTAT
1.26	NM_005755	EBI3	Epstein-Barr virus induced gene 3	ENSG00000105246	A	CTGAACTGTCACTGTGAGATA	TGAGAT
1.26	NM_006895	HNMT	histamine N-methyltransferase	ENSG00000150540	B	TGCAGGCTCAACATAACATAA	AACATA
1.26	NM_152335	C15orf27	chromosome 15 open reading frame 27	ENSG00000169758	A	CAGCAGGGCACTATATTTGTA	ATTTGT
1.26	NM_001718	BMP6	bone morphogenetic protein 6	ENSG00000153162	A	ACCGTGCTGTGCGCCAACTAA	CAACTA
1.26	NM_153834	GPR112	G protein-coupled receptor 112	ENSG00000156920	B	CCGGAACTGTACCTTGGTTTA	TGGTTT
1.26	NM_006359	SLC9A6	solute carrier family 9 (sodium/hydrogen exchanger), isoform 6	ENSG00000198689	B	CCGCTAAATTTGTTAGATAAT	AGATAA
1.26	NM_153812	PHF13	PHD finger protein 13	ENSG00000116273	B	CAGCTGGTGGTTCTTAGGTTT	TAGGTT
1.26	NM_018358	ABCF3	ABCF3 ATP-binding cassette, sub-family F (GCN20) member 3	ENSG00000161204	B	TCGGTTGGAATCATCTGGCAA	CTGGCA
1.25	NM_006072	CCL26	chemokine (C-C motif) ligand 26	ENSG00000006606	B	AAGCTATGAATTCACCAGTAA	CCAGTA
1.25	NM_002063	GLRA2	glycine receptor, alpha 2	ENSG00000101958	A	TAGGTGTAACTACTAGTCCTA	AGTCCT
1.25	NM_019009	TOLLIP	toll interacting protein	ENSG00000078902	B	CCCACTGATAACGGACAGAAA	ACAGAA
1.25	NM_004309	ARHGDIA	ARHGDIA Rho GDP dissociation inhibitor (GDI) alpha	ENSG00000141522	B	CCGCCTGGCCATCAGTATTTA	GTATTT
1.25	NM_198150	DKFZp313G1735	hypothetical protein DKFZp313G1735	ENSG00000164291	A	AAGGGTCTAGATCCAAATTAT	AAATTA
1.25	NM_002010	FGF9	fibroblast growth factor 9 (glia-activating factor)	ENSG00000102678	B	GCGATACTATGTTGCATTAAA	CATTAA
1.25	NM_001001852	PIM3	pim-3 oncogene	ENSG00000198355	A	ATGAACATGTATAGTGGCTAA	TGGCTA
1.25	NM_002639	SERPINB5	serine (or cysteine) proteinase inhibitor, clade B (ovalbumin), member 5	NA	A	GCCGTTGATCTGTTCAAACAA	CAAACA
1.24	XM_496820	LOC441165	similar to heat shock 70kD protein binding protein; progesterone receptor-associated p48 protein; putative tumor suppressor ST13; Hsp70-interacting protein; suppression of tumorigenicity 13 (colon carcinoma) (Hsp70-interacting protein) ...	NA	A	TTGGAAGAGATTCTTATTAAA	TATTAA
1.24	NM_001004051	GPRASP2	G protein-coupled receptor associated sorting protein 2	ENSG00000158301	A	CTGGATCAGTTACTAAATCTA	AAATCT
1.24	NM_000415	IAPP	islet amyloid polypeptide	ENSG00000121351	A	CTGGTACTAAGAGGCTATTTA	CTATTT
1.24	XM_377955	ANKIB1	ankyrin repeat and IBR domain containing 1	ENSG00000001629	A	CCCAATATACTTCTTGCAATA	TGCAAT
1.24	NM_005932	MIPEP	mitochondrial intermediate peptidase	ENSG00000027001	B	CACATTCGTCGTAACTTTACA	CTTTAC
1.24	NM_023038	ADAM19	a disintegrin and metalloproteinase domain 19 (meltrin beta)	ENSG00000135074	A	TACCTCGTGGCTGATTATTTA	TTATTT
1.24	NM_005933	MLL	myeloid/lymphoid or mixed-lineage leukemia (trithorax homolog, Drosophila)	ENSG00000118058	B	CTCGATCAAATGCCCGCCTAA	CGCCTA
1.24	NM_018400	SCN3B	sodium channel, voltage-gated, type III, beta	ENSG00000166257	B	CCAGACCGTTAACACATTAAA	CATTAA
1.24	NM_003124	SPR	sepiapterin reductase (7,8-dihydrobiopterin:NADP+ oxidoreductase)	NA	A	AAGGAAAGGCTGCTCGTGATA	CGTGAT
1.23	NM_005065	SEL1L	sel-1 suppressor of lin-12-like (C. elegans)	ENSG00000071537	B	CAGGATATTCACCTTGCGAAA	TGCGAA
1.23	NM_004451	ESRRA	estrogen-related receptor alpha	ENSG00000173153	B	AGAGGAGTATGTTCTACTAAA	TACTAA
1.23	NM_000898	MAOB	monoamine oxidase B	ENSG00000069535	B	GGGCATGAAGATTCACTTCAA	ACTTCA
1.23	NM_022436	ABCG5	ABCG5 ATP-binding cassette, sub-family G (WHITE) member 5	ENSG00000138075	A	GTGCTACTTGGTATCGTCCAA	CGTCCA
1.23	NM_181808	POLN	polymerase (DNA directed) nu	ENSG00000130997	A	CAGGAGGCACATCAACAATTT	ACAATT
1.23	NM_004066	CETN1	centrin, EF-hand protein, 1	ENSG00000177143	A	TCGGTTCAGAAGCTAAAGTGA	AAAGTG
1.23	NM_024295	DERL1	Der1-like domain family, member 1	ENSG00000136986	B	CCATATTTAATTTATATGATA	TATGAT
1.23	XM_293398	RAB41	RAB41, member RAS homolog family	ENSG00000147127	A	AAGATTGATTTGGATAACAAA	TAACAA
1.23	NM_022150	C7orf9	chromosome 7 open reading frame 9	ENSG00000105954	A	AAACATTATGATGGAAATTAA	AAATTA
1.22	NM_174899	FBXO36	F-box protein 36	ENSG00000153832	B	CACCGTCATTCTGAGGTCAAA	GGTCAA
1.22	NM_001608	ACADL	acyl-Coenzyme A dehydrogenase, long chain	ENSG00000115361	B	TAGGTGTTTCATTTATCTCTA	ATCTCT
1.22	NM_000133	F9	coagulation factor IX (plasma thromboplastic component, Christmas disease, hemophilia B)	ENSG00000101981	A	CACGAAGGCAAGATTGGCATA	TGGCAT
1.22	NM_015143	METAP1	methionyl aminopeptidase 1	ENSG00000164024	A	CACTGACACATTATACTTGTA	ACTTGT
1.22	NM_006380	APPBP2	Homo sapiens amyloid beta precursor protein (cytoplasmic tail) binding protein 2 (APPBP2), mRNA	NA	A	AGGGATGTTTAGGATAAGTTA	TAAGTT
1.22	NM_032030	FKSG83	FKSG83	ENSG00000179780	B	AAGACTGTTTATATACTACCA	ACTACC
1.22	NM_014251	SLC25A13	solute carrier family 25, member 13 (citrin)	ENSG00000004864	A	CAGTATCTACCTCAAAGGCTA	AAGGCT
1.22	NM_139018	NKIR	NK inhibitory receptor precursor	ENSG00000186074	B	CAGAATTGCAGGAGAATAAAT	AATAAA
1.22	NM_000361	THBD	thrombomodulin	ENSG00000178726	B	CTGCATGATTCATGCCAATTA	CCAATT
1.22	BLANK	BLANK	BLANK	-	A	-
1.22	NM_020370	GPR84	G protein-coupled receptor 84	ENSG00000139572	A	CCCAAGGAGTATTATTAATTA	TTAATT
1.22	AY181245.1	EMR4	egf-like module containing, mucin-like, hormone receptor-like 4	ENSG00000186629	A	CCGGATTGTTACGAGAACAAT	GAACAA
1.22	NM_006470	TRIM16	tripartite motif-containing 16	ENSG00000108448	A	AGGCAGTGAAGTCCTGTCTAA	TGTCTA
1.22	NM_006017	PROM1	prominin 1	ENSG00000007062	B	CACGTTATAGTCCATGGTCCA	TGGTCC
1.22	NM_001001665	FLJ16008	FLJ16008 protein	ENSG00000186684	A	CGGGAGATTGTGAAGAATTTA	GAATTT
1.22	NM_017703	FBXL12	F-box and leucine-rich repeat protein 12	ENSG00000127452	B	TCGCGATTCAATGATCGATAT	TCGATA
1.21	NM_000960	PTGIR	prostaglandin I2 (prostacyclin) receptor (IP)	ENSG00000160013	B	CCCATCCATCTCATTGTCTAA	TGTCTA
1.21	NM_006573	TNFSF13B	tumor necrosis factor (ligand) superfamily, member 13b	ENSG00000102524	B	CGGAGGGTAAATGCCAGCAAA	CAGCAA
1.21	NM_006596	POLQ	polymerase (DNA directed), theta	ENSG00000051341	A	AACCAGAATGTTTATATGAAA	TATGAA
1.21	NM_006273	CCL7	chemokine (C-C motif) ligand 7	ENSG00000108688	B	TGGAAGCATATTGTTATTATA	TATTAT
1.21	NM_018417	SAC	testicular soluble adenylyl cyclase	ENSG00000143199	A	ACCGTGGACAATCATTTCTAA	TTTCTA
1.21	NM_016120	RNF12	ring finger protein 12	ENSG00000131263	A	TAGCACAAGTTAAATTTACAA	TTTACA
1.21	NM_007014	WWP2	WW domain containing E3 ubiquitin protein ligase 2	ENSG00000198373	B	CTCACCTACTTTCGCTTTATA	CTTTAT
1.21	NM_032214	SLA2	Src-like-adaptor 2	ENSG00000101082	B	CATCAACAGGTTCTCAATTAA	CAATTA
1.21	NM_016422	RNF141	ring finger protein 141	ENSG00000110315	A	CTCGATTTCCTTATATCTAAT	ATCTAA
1.2	NM_017563	IL17RD	interleukin 17 receptor D	ENSG00000144730	B	CAGCAAGTTTATCGCCGTCTA	CCGTCT
1.2	NM_145051	MGC4734	hypothetical protein MGC4734	ENSG00000165188	B	GAGCTTCAATTCTGTGGGTAA	TGGGTA
1.19	NM_018450	ARID1A	AT rich interactive domain 1A (SWI- like)	ENSG00000117713	A	AACCAAAGTTACTGTTGTTTA	TTGTTT
1.19	NM_000400	ERCC2	excision repair cross-complementing rodent repair deficiency, complementation group 2 (xeroderma pigmentosum D)	ENSG00000104884	B	CCGATTCTATGAGGAATTTGA	AATTTG
1.19	NM_002928	RGS16	regulator of G-protein signalling 16	ENSG00000143333	A	CAGCATGTTATATTCTTATAA	CTTATA
1.19	NM_001470	GABBR1	gamma-aminobutyric acid (GABA) B receptor, 1	ENSG00000197402	A	CCGAATCTGCTCCAAGTCTTA	AGTCTT
1.19	NM_004369	COL6A3	collagen, type VI, alpha 3	ENSG00000163359	B	AACGACGTCTTCTTCAAATTA	CAAATT
1.19	NM_014270	SLC7A9	solute carrier family 7 (cationic amino acid transporter, y+ system), member 9	ENSG00000021488	A	TGACATAAACTCGTTAGTCAA	TAGTCA
1.19	NM_006994	BTN3A3	butyrophilin, subfamily 3, member A3	ENSG00000111801	B	AAGGTGAATTAACTTTACAAA	TTACAA
1.19	NM_000574	DAF	decay accelerating factor for complement (CD55, Cromer blood group system)	ENSG00000196352	A	ATGAACCACATTATAAAGTAA	AAAGTA
1.19	NM_019606	FLJ20257	hypothetical protein FLJ20257	ENSG00000146834	A	CAGTATGGGAATTATTGCAAA	TTGCAA
1.19	NM_014210	EVI2A	ecotropic viral integration site 2A	ENSG00000126860	A	GAGCTAAACTGTGTAATTTAA	AATTTA
1.19	NM_003333	UBA52	ubiquitin A-52 residue ribosomal protein fusion product 1	NA	B	AAACTGCCGCAAGAAGAAGTG	AGAAGT
1.19	NM_021636	LGR6	leucine-rich repeat-containing G protein-coupled receptor 6	ENSG00000133067	A	CAGGAGTTTCCAGATCTCAAA	TCTCAA
1.18	NM_001110	ADAM10	a disintegrin and metalloproteinase domain 10	ENSG00000137845	A	ATGGGACACATGAGACGCTAA	ACGCTA
1.18	NM_182615	MGC40069	hypothetical protein MGC40069	ENSG00000189427	A	CCCAGTCACCTGACAAATCTA	AAATCT
1.18	NM_003070	SMARCA2	SMARCA2 SWI/SNF related, matrix associated, actin dependent regulator of chromatin, subfamily a, member 2	ENSG00000080503	A	AGGCGTCTACATAAGGTGTTA	GGTGTT
1.18	NM_018319	TDP1	tyrosyl-DNA phosphodiesterase 1	ENSG00000042088	B	CTGGAGTTAAGCCAAAGTATA	AAGTAT
1.18	NM_004068	AP2M1	adaptor-related protein complex 2, mu 1 subunit	ENSG00000161203	A	TGGAGGCTTATTCATCTATAA	TCTATA
1.18	NM_005809	PRDX2	peroxiredoxin 2	ENSG00000167815	B	TTGGTTCGGGCCGGGCATAAA	GCATAA
1.18	NM_018110	DOK4	docking protein 4	ENSG00000125170	A	CTGGTATTTGTTGACTACCAT	CTACCA
1.18	NM_022039	SHFM3	split hand/foot malformation (ectrodactyly) type 3	ENSG00000107829	A	CAGCACCTTCACTGTCAAGTA	TCAAGT
1.18	NM_006989	RASA4	RAS p21 protein activator 4	ENSG00000105808	A	ACGGGAGACCTCGATCGTGAA	TCGTGA
1.18	XM_370639	LOC387791	similar to Mitochondrial import receptor subunit TOM20 homolog (Mitochondrial 20 kDa outer membrane protein) (Outer mitochondrial membrane receptor Tom20)	NA	A	CCCAACAATTAGAGAATTGTA	AATTGT
1.18	NM_032549	IMMP2L	IMP2 inner mitochondrial membrane protease-like (S. cerevisiae)	ENSG00000184903	B	CAAGAAGGAACACATATTATA	TATTAT
1.18	NM_000229	LCAT	lecithin-cholesterol acyltransferase	NA	A	AACAGCATCTCAACATGGTCT	ATGGTC
1.18	NM_001218	CA12	carbonic anhydrase XII	ENSG00000074410	A	CACACTGTAACTACAAGAAAT	AAGAAA
1.18	NM_020919	ALS2	amyotrophic lateral sclerosis 2 (juvenile)	ENSG00000003393	B	CGGGCCAGGATTAGGAATTTA	GAATTT
1.18	NM_020533	MCOLN1	mucolipin 1	ENSG00000090674	A	GTGCCTGTTCTCGCTCATCAA	TCATCA
1.18	NM_002865	RAB2	RAB2, member RAS oncogene family	ENSG00000104388	A	ACGATATTACACGGAGAGATA	AGAGAT
1.18	NM_002980	SCTR	secretin receptor	ENSG00000080293	B	CTCCTTCTTCTCTGAAAGAAA	AAAGAA
1.18	NM_000057	BLM	Bloom syndrome	ENSG00000197299	A	CCGAATCTCAATGTACATAGA	ACATAG
1.17	NM_004290	RNF14	ring finger protein 14	ENSG00000013561	A	CGGGATATTTAGGGTACTATT	TACTAT
1.17	NM_001118	ADCYAP1R1	adenylate cyclase activating polypeptide 1 (pituitary) receptor type I	ENSG00000078549	A	AAGCTGGAAGGTGAACCGTTA	ACCGTT
1.17	NM_130770	HTR3C	5-hydroxytryptamine (serotonin) receptor 3, family member C	ENSG00000178084	A	AAGGTCGAATTAAGTATGATA	TATGAT
1.17	NM_080879	RAB40A	RAB40A, member RAS oncogene family	ENSG00000102128	B	TCGCATTGTAGATTCAAGAAA	CAAGAA
1.17	NM_007057	ZWINT	ZW10 interactor	ENSG00000122952	A	CAAATAAATATTTAAGGTTAA	AGGTTA
1.17	NM_020816	KIF17	kinesin family member 17	ENSG00000117245	A	CAGCAACTACTTCCGATCTAA	GATCTA
1.17	NM_000842	GRM5	glutamate receptor, metabotropic 5	ENSG00000168959	B	TACGATCCTATTCGATGAGAA	ATGAGA
1.17	NM_182926	KTN1	kinectin 1 (kinesin receptor)	ENSG00000126777	B	CACCAAGAGACTAAACAAGAA	ACAAGA
1.17	NM_020358	TRIM49	tripartite motif-containing 49	ENSG00000168930	A	ATGATATCTTTCTGTATGAAA	TATGAA
1.17	NM_021158	TRIB3	tribbles homolog 3 (Drosophila)	ENSG00000101255	A	TACCATGAGTATGTATGTTTA	ATGTTT
1.17	NM_003205	TCF12	transcription factor 12 (HTF4, helix-loop-helix transcription factors 4)	ENSG00000140262	A	CACCCGTATTTCCTTATCCTA	TATCCT
1.17	NM_002775	PRSS11	protease, serine, 11 (IGF binding)	ENSG00000166033	B	AGCGTATATAATTGAAGTAAT	AAGTAA
1.17	NM_002175	IFNA21	interferon, alpha 21	ENSG00000137080	A	CACCGCATGAGTTGAATCAAA	AATCAA
1.17	NM_152779	MGC26856	hypothetical protein MGC26856	ENSG00000173401	B	TTGCCTGATACCTAAATTTAA	AATTTA
1.16	NM_012328	DNAJB9	DnaJ (Hsp40) homolog, subfamily B, member 9	ENSG00000128590	A	CAAGTGCATGATTTCACTTTA	CACTTT
1.16	NM_152534	FLJ32685	hypothetical protein FLJ32685	NA	A	ATGGTAGTACTTACTAGATCA	TAGATC
1.16	XM_496142	ITGAD	integrin, alpha D	ENSG00000156886	B	CAGGTGAGGATTCCTACGGAA	TACGGA
1.16	NM_007231	SLC6A14	solute carrier family 6 (neurotransmitter transporter), member 14	ENSG00000087916	B	CCGGAATGAGATCTCATTGAA	CATTGA
1.16	NM_005414	SKIL	SKI-like	ENSG00000136603	A	AGGCAAGTAAGTCCATATCAA	ATATCA
1.16	NM_174902	LOC143458	hypothetical protein LOC143458	ENSG00000179241	A	AACCTGTTTGACGCTAATTAA	TAATTA
1.15	NM_005245	FAT	FAT tumor suppressor homolog 1 (Drosophila)	ENSG00000083857	B	CCCTACTACGCCGTTGTTAAA	TGTTAA
1.15	NM_020726	NLN	neurolysin (metallopeptidase M3 family)	ENSG00000123213	A	ACCCACTAGAAAGTAATTGTA	AATTGT
1.15	NM_000094	COL7A1	collagen, type VII, alpha 1 (epidermolysis bullosa, dystrophic, dominant and recessive)	ENSG00000114270	A	AAGGGTGACAAGGGAGACTCA	AGACTC
1.15	XM_375737	DNAJC6	DnaJ (Hsp40) homolog, subfamily C, member 6	ENSG00000116675	B	TAGGTGTTATTTATTAACGTA	TAACGT
1.15	NM_002081	GPC1	glypican 1	ENSG00000063660	B	TACAACACAGACGATATTTAA	TATTTA
1.15	NM_014781	RB1CC1	RB1-inducible coiled-coil 1	ENSG00000023287	A	ACGCAAATCAGTTGATGATTA	ATGATT
1.15	NM_015906	TRIM33	tripartite motif-containing 33	ENSG00000197323	A	TCCCGTAGTATCGGTACACAA	TACACA
1.15	NM_005856	RAMP3	receptor (calcitonin) activity modifying protein 3	ENSG00000122679	B	CTGCACCGAGATGGAGGCCAA	AGGCCA
1.15	NM_006321	ARIH2	ariadne homolog 2 (Drosophila)	ENSG00000177479	A	AAAGGTTGTACAATTATACAA	TATACA
1.15	NM_031918	KLF16	Kruppel-like factor 16	ENSG00000129911	A	TCCTTGTATTTAATTAATTAA	TAATTA
1.15	NM_001668	ARNT	aryl hydrocarbon receptor nuclear translocator	ENSG00000143437	A	CAGCCAATATACAACTGTAAA	CTGTAA
1.14	NM_000628	IL10RB	interleukin 10 receptor, beta	ENSG00000159113	A	ATGGACTTATAATGTGCAATA	TGCAAT
1.14	NM_001992	F2R	coagulation factor II (thrombin) receptor	ENSG00000181104	A	CAGTATAGAATAGGCACTTTA	CACTTT
1.14	NM_022662	ANAPC1	anaphase promoting complex subunit 1	ENSG00000153107	A	AACGATTACTAATATAAGAGA	TAAGAG
1.14	NM_001772	CD33	CD33 antigen (gp67)	ENSG00000105383	B	CCCACAGGCAATGGGTTTATA	GTTTAT
1.14	NM_003496	TRRAP	transformation/transcription domain-associated protein	ENSG00000196367	A	CAGACCTTTGTAACAAGTGTA	AAGTGT
1.14	NM_004093	EFNB2	ephrin-B2	ENSG00000125266	B	GACGTATTTATAATAGGTATA	AGGTAT
1.14	XM_044166	LOC92312	hypothetical protein LOC92312	NA	A	ATCCTCGAGTACAACAATGAA	CAATGA
1.14	NM_001399	EDA	ectodysplasin A	ENSG00000158813	B	AGGCGTGTTCGCCGCAATAAA	CAATAA
1.14	NM_002246	KCNK3	potassium channel, subfamily K, member 3	ENSG00000171303	B	CACCATAATTGCTGATAATTA	ATAATT
1.14	NM_006160	NEUROD2	neurogenic differentiation 2	ENSG00000171532	B	CTCGGAGAATCTCTTGTCTTA	TGTCTT
1.14	NM_000889	ITGB7	integrin, beta 7	ENSG00000139626	A	CAAGTATACAATAAAGTCTTA	AGTCTT
1.13	NM_004875	POLR1C	polymerase (RNA) I polypeptide C, 30kDa	ENSG00000171453	B	GTGCAGGAAGTCCAAGGTAAA	AGGTAA
1.13	NM_181790	GPR142	G protein-coupled receptor 142	ENSG00000197344	A	CCGGGTCTTCGTCATGCTCTA	TGCTCT
1.13	NM_013274	POLL	polymerase (DNA directed), lambda	ENSG00000166169	B	CACCGGCTCTGCACACTTCAA	ACTTCA
1.13	NM_181885	RLN3R2	relaxin 3 receptor 2	ENSG00000173080	A	CCGATGCCTGTCAAATTCCTA	ATTCCT
1.13	NM_005252	FOS	v-fos FBJ murine osteosarcoma viral oncogene homolog	ENSG00000170345	A	GACCAATATTATACTAAGAAA	TAAGAA
1.13	NM_002889	RARRES2	retinoic acid receptor responder (tazarotene induced) 2	ENSG00000106538	B	CAGGGAGAGGAACCCGTTCTA	CGTTCT
1.13	NM_005899	M17S2	membrane component, chromosome 17, surface marker 2 (ovarian carcinoma antigen CA125)	ENSG00000196191	A	CTGGTGCAGTATCATAGTAGA	TAGTAG
1.12	NM_006060	ZNFN1A1	zinc finger protein, subfamily 1A, 1 (Ikaros)	ENSG00000185811	A	CACCGCTTCCACATGAGCTAA	GAGCTA
1.12	NM_182767	SLC6A15	solute carrier family 6 (neurotransmitter transporter), member 15	ENSG00000072041	B	CCAGCAGATATTACTACTATA	TACTAT
1.12	XM_371694	LOC389207	similar to CG12206-PA	NA	B	ATCAATAAACTTTGTTTATTA	TTTATT
1.12	NM_004878	PTGES	prostaglandin E synthase	ENSG00000148344	A	TTGGGTGACCAGCCACTCAAA	ACTCAA
1.12	NM_018981	DNAJC10	DnaJ (Hsp40) homolog, subfamily C, member 10	ENSG00000077232	B	CAGCTTAAGTTTGGTACACTA	TACACT
1.12	NM_016509	CLEC2	C-type lectin-like receptor-2	ENSG00000165682	B	CTGACAGATACTGAAATTGTA	AATTGT
1.12	XM_035946	KIAA1613	KIAA1613 protein	ENSG00000013293	A	TAGGAATTAATTATAAACTAA	AAACTA
1.12	NM_003889	NR1I2	nuclear receptor subfamily 1, group I, member 2	ENSG00000144852	A	CAGGAGGGCCATGAAACGCAA	AACGCA
1.11	NM_001463	FRZB	frizzled-related protein	ENSG00000162998	A	CGGGCTAAAGTTAAAGAGATA	AGAGAT
1.11	BLANK	BLANK	BLANK	-	B	-
1.11	NM_000231	SGCG	sarcoglycan, gamma (35kDa dystrophin-associated glycoprotein)	ENSG00000102683	A	CAAGATGTAGTTAAAGGAATA	AGGAAT
1.11	NM_013437	LRP12	low density lipoprotein-related protein 12	ENSG00000147650	B	TAGGACGATCAAGTTCCCTAA	TCCCTA
1.11	NM_005461	MAFB	v-maf musculoaponeurotic fibrosarcoma oncogene homolog B (avian)	ENSG00000179050	B	CAGCCTTGTCTTATGGTCAAA	GGTCAA
1.11	NM_020139	DHRS6	dehydrogenase/reductase (SDR family) member 6	NA	A	AAGACATTAATGAGTCCAAAC	TCCAAA
1.11	NM_002392	MDM2	Mdm2, transformed 3T3 cell double minute 2, p53 binding protein (mouse)	ENSG00000135679	A	AACCTGAAATTTATTCACATA	TCACAT
1.11	NM_021794	ADAM30	a disintegrin and metalloproteinase domain 30	ENSG00000134249	A	TACCATGCTATTCAAGGTATA	AGGTAT
1.11	NM_001974	EMR1	egf-like module containing, mucin-like, hormone receptor-like 1	ENSG00000174837	B	TTGCACAGTTATAGTGATCAA	TGATCA
1.11	NM_000234	LIG1	ligase I, DNA, ATP-dependent	ENSG00000105486	B	CCGGACGTTTGAGAAGATCGA	AGATCG
1.11	NM_001006600	ERBB2IP	erbb2 interacting protein	ENSG00000112851	A	CCCGAAGAGCCAAATATAATA	TATAAT
1.11	NM_019846	CCL28	chemokine (C-C motif) ligand 28	ENSG00000151882	A	TAAGATGTACATAGTACTCCA	TACTCC
1.11	XM_370575	FBXL15	F-box and leucine-rich repeat protein 15	ENSG00000107872	B	CTGAGCTGTAGGGAAACTGAA	AACTGA
1.1	NM_000513	OPN1MW	opsin 1 (cone pigments), medium-wave-sensitive (color blindness, deutan)	ENSG00000147380	B	CAGCGTTGTGAACCAGGTCTA	AGGTCT
1.1	NM_005934	MLLT1	myeloid/lymphoid or mixed-lineage leukemia (trithorax homolog, Drosophila); translocated to, 1	ENSG00000130382	A	CTGCTTCATTTGGATATCAGA	TATCAG
1.1	NM_005119	THRAP3	thyroid hormone receptor associated protein 3	ENSG00000054118	B	AACGCTTTACTAAATACCTAA	TACCTA
1.1	NM_021954	GJA3	gap junction protein, alpha 3, 46kDa (connexin 46)	ENSG00000121743	A	ACCGGAGGACTTGGCCATCTA	CCATCT
1.1	NM_052891	PGLYRP3	peptidoglycan recognition protein 3	ENSG00000159527	A	CAGACTGTCGTCCGAAACATA	AAACAT
1.1	NM_000717	CA4	carbonic anhydrase IV	ENSG00000167434	A	CTGGTCCGACTTGCCATATAA	CATATA
1.1	NM_004282	BAG2	BCL2-associated athanogene 2	ENSG00000112208	B	TCAGGCGAAGATCAACGCTAA	ACGCTA
1.1	NM_000492	CFTR	cystic fibrosis transmembrane conductance regulator, ATP-binding cassette (sub-family C, member 7)	ENSG00000001626	A	TCAGCTTATTGTCTAGTGAAA	AGTGAA
1.1	NM_005286	GPR8	G protein-coupled receptor 8	ENSG00000125522	A	GACCAACGTGTTCATCCTGAA	TCCTGA
1.1	NM_000609	CXCL12	chemokine (C-X-C motif) ligand 12 (stromal cell-derived factor 1)	ENSG00000107562	B	GTGCATTGACCCGAAGCTAAA	AGCTAA
1.1	XM_377925	LOC402244	similar to hypothetical protein FLJ37300; Kinesin motor domain signature, KIP3-like subgroup	NA	A	CCAGATCTGAACGGCATGGAA	CATGGA
1.1	NM_001297	CNGB1	cyclic nucleotide gated channel beta 1	ENSG00000070729	A	CAGAAGTTACTCCGGAAGAAA	GAAGAA
1.1	XM_290540	MUC6	mucin 6, gastric	ENSG00000184956	A	CCCGTGCATACTGGAGGGTTA	AGGGTT
1.1	NM_000266	NDP	Norrie disease (pseudoglioma)	ENSG00000124479	B	AGCCAGCGAACTGACATTAAA	CATTAA
1.1	NM_201252	AFAR3	aflatoxin B1 aldehyde reductase 3	ENSG00000188838	A	CCCGCTTTGTCTAATTTAGAA	TTTAGA
1.1	NM_003894	PER2	period homolog 2 (Drosophila)	ENSG00000132326	A	TCGAAAGTGGACACACACAAA	ACACAA
1.1	NM_001090	ABCF1	ABCF1 ATP-binding cassette, sub-family F (GCN20) member 1	ENSG00000137335	A	AAGGGAAGGCTAAGCCTCAAA	CCTCAA
1.09	NM_020167	NMUR2	neuromedin U receptor 2	ENSG00000132911	B	TCGCAATAAACTTGATTATTA	ATTATT
1.09	XM_496151	LOC440365	similar to B-cell receptor-associated protein 31 (BCR-associated protein Bap31) (p28 Bap31) (CDM protein) (6C6-AG tumor-associated antigen) (DXS1357E)	NA	A	AAGGCCTGGAACGGTCCGAAA	TCCGAA
1.09	NM_001115	ADCY8	adenylate cyclase 8 (brain)	ENSG00000155897	A	GAAGCATAATATCGAAACTTA	AAACTT
1.09	NM_153444	OR5P2	olfactory receptor, family 5, subfamily P, member 2	ENSG00000183303	B	CCAGCTACTCTTAGTAGTTTA	TAGTTT
1.09	NM_006291	TNFAIP2	tumor necrosis factor, alpha-induced protein 2	ENSG00000185215	B	CCGGATGTCCATGGAGCAGAA	AGCAGA
1.09	NM_006861	RAB35	RAB35, member RAS oncogene family	ENSG00000111737	B	CAGTTTCGTGCCGTTATTTAA	TATTTA
1.09	NM_000084	CLCN5	chloride channel 5 (nephrolithiasis 2, X-linked, Dent disease)	ENSG00000171365	B	AAGGATGTGTTAAAGCATATA	GCATAT
1.09	NM_021165	KIAA1747	hypothetical protein from clone 24828	ENSG00000198797	A	CCACCTGAACATCTAAGTAAA	AAGTAA
1.09	NM_000165	GJA1	gap junction protein, alpha 1, 43kDa (connexin 43)	ENSG00000152661	A	ATGCTTAGAGTGGACTATTAA	CTATTA
1.09	BLANK	BLANK	BLANK	-	B	-
1.09	NM_020957	PCDHB16	protocadherin beta 16	ENSG00000196963	B	AAGCAAGAGCTGAATATAATA	TATAAT
1.08	NM_017460	CYP3A4	cytochrome P450, family 3, subfamily A, polypeptide 4	ENSG00000160868	B	CTCGATGCAATGAACACTTAA	CACTTA
1.08	NM_198148	CPXM2	carboxypeptidase X (M14 family), member 2	ENSG00000121898	A	CAGGTTCATCGTGGCATTAAA	CATTAA
1.08	NM_001008220	CPLX2	complexin 2	ENSG00000145920	A	CAGATAGGTAGCAGAGACCAA	AGACCA
1.08	NM_003619	PRSS12	protease, serine, 12 (neurotrypsin, motopsin)	ENSG00000164099	B	AAGCGGATCATTGGTGGGAAA	TGGGAA
1.08	NM_024611	NARG2	NMDA receptor regulated 2	ENSG00000128915	A	CAGAGTAGAGATGGGATTAAA	GATTAA
1.08	NM_016277	RAB23	RAB23, member RAS oncogene family	ENSG00000112210	A	AAGGTTAAAGTTAAGATTCTA	GATTCT
1.08	NM_206920	AEGP	apical early endosomal glycoprotein precursor	ENSG00000177943	B	CAGGCTGCAGGTCTCAGGATA	CAGGAT
1.08	NM_004452	ESRRB	estrogen-related receptor beta	ENSG00000119715	B	ACGCAGGTACAAGAAGCTCAA	AGCTCA
1.08	XM_496070	UNC13C	unc-13 homolog C (C. elegans)	ENSG00000137766	B	ATGGGAATGTTTAGTTCACTA	TTCACT
1.08	NM_016022	APH-1A	likely ortholog of C. elegans anterior pharynx defective 1A	ENSG00000117362	A	TTGGTGTGATAAATACCCTAA	ACCCTA
1.08	NM_001716	BLR1	Burkitt lymphoma receptor 1, GTP binding protein (chemokine (C-X-C motif) receptor 5)	ENSG00000160683	B	CCCGCTAACGCTGGAAATGGA	AAATGG
1.08	NM_001636	SLC25A6	solute carrier family 25 (mitochondrial carrier; adenine nucleotide translocator), member 6	ENSG00000169100	A	AACCAAGAGAACCACGTAGAA	CGTAGA
1.08	NM_001001433	STX16	syntaxin 16	ENSG00000124222	B	ACCATCATTGATGTTAATTAA	TAATTA
1.08	NM_005832	KCNMB2	potassium large conductance calcium-activated channel, subfamily M, beta member 2	ENSG00000197584	A	TTCATTTAATATCAATATCAA	ATATCA
1.08	NM_000139	MS4A2	membrane-spanning 4-domains, subfamily A, member 2 (Fc fragment of IgE, high affinity I, receptor for; beta polypeptide)	ENSG00000149534	B	GAGAGTATTAGTCACAATTAA	CAATTA
1.08	XM_295865	C10orf112	chromosome 10 open reading frame 112	NA	A	CAGGAGTATGGGAATATTAAA	TATTAA
1.07	NM_174918	LOC199675	hypothetical protein LOC199675	ENSG00000183019	A	CTCCCTGTTTGTGTAAACATA	AAACAT
1.07	NM_004739	MTA2	metastasis associated 1 family, member 2	ENSG00000149480	B	CAGCCAAGCGTCAGAAACTAA	AAACTA
1.07	NM_016546	C1RL	complement component 1, r subcomponent-like	ENSG00000139178	A	CAGCTCCAAGATGCAATTATA	AATTAT
1.07	NM_012226	P2RX2	purinergic receptor P2X, ligand-gated ion channel, 2	ENSG00000187848	A	CACAGGCGTTGTAACCTTGAA	CCTTGA
1.07	NM_014627	GPR57	G protein-coupled receptor 57	NA	B	TGGAGCCATGATTATCCACTA	TCCACT
1.07	NM_173653	SLC9A9	solute carrier family 9 (sodium/hydrogen exchanger), isoform 9	ENSG00000181804	B	AAGGGAATGCCCAGCTATTTA	CTATTT
1.07	NM_000891	KCNJ2	potassium inwardly-rectifying channel, subfamily J, member 2	ENSG00000123700	A	CAACTCTCTTATGGTATTATA	TATTAT
1.07	NM_030901	OR7A17	olfactory receptor, family 7, subfamily A, member 17	ENSG00000185385	B	CGGGCCTAGGTGTGTACCTTA	TACCTT
1.07	NM_006133	C11orf11	chromosome 11 open reading frame 11	ENSG00000134780	A	CCAAACTAATATTGCTGTAAA	CTGTAA
1.07	NM_001910	CTSE	cathepsin E	ENSG00000196188	B	CCCAGTCACCAAGCAAGCTTA	AAGCTT
1.07	NM_006313	USP15	ubiquitin specific protease 15	ENSG00000135655	A	TATGTCGGAATTCTTAATTAA	TAATTA
1.07	NM_015995	KLF13	Kruppel-like factor 13	ENSG00000169926	B	CACCTCAGGTGTCAAAGTAAA	AAGTAA
1.07	NM_000163	GHR	growth hormone receptor	ENSG00000112964	B	TAGAACCTAATTCAATTCAAA	ATTCAA
1.07	NM_033066	MPP4	membrane protein, palmitoylated 4 (MAGUK p55 subfamily member 4)	ENSG00000082126	A	TACGGTCAGAAGTTCTTTATA	CTTTAT
1.07	NM_003200	TCF3	transcription factor 3 (E2A immunoglobulin enhancer binding factors E12/E47)	ENSG00000071564	A	CCCGGATCACTCAAGCAATAA	GCAATA
1.07	NM_000483	APOC2	apolipoprotein C-II	ENSG00000130207	B	GTGAATAGTAACAATAAATAA	TAAATA
1.06	NM_000403	GALE	UDP-galactose-4-epimerase	ENSG00000117308	A	CAGCTTTATGGCGGTCATCCA	TCATCC
1.06	XM_209695	LOC285643	similar to Chromosome-associated kinesin KIF4A (Chromokinesin)	ENSG00000184732	B	AAGGAAGGTATTGCAGCTCGA	AGCTCG
1.06	NM_016388	TCRIM	T cell receptor interacting molecule	ENSG00000163519	A	AAGGATGGAGATGAGCAACTA	GCAACT
1.06	NM_018490	LGR4	leucine-rich repeat-containing G protein-coupled receptor 4	NA	A	TAGGATTTCATAGTAATTCTA	AATTCT
1.06	NM_002911	RENT1	regulator of nonsense transcripts 1	ENSG00000005007	A	ACGGAGCGCTGCACACCGAAA	ACCGAA
1.06	NM_015444	RIS1	Ras-induced senescence 1	NA	B	CCGCTGCATTTCTGCTGCCTA	CTGCCT
1.06	NM_000288	PEX7	peroxisomal biogenesis factor 7	ENSG00000112357	B	AAGCCTGACTCTCTTCTTGAA	TCTTGA
1.06	NM_031900	AGXT2	alanine-glyoxylate aminotransferase 2	ENSG00000113492	A	CGGGATGAATTTGAAATTGTT	AATTGT
1.06	NM_006079	CITED2	Cbp/p300-interacting transactivator, with Glu/Asp-rich carboxy-terminal domain, 2	ENSG00000164442	A	TGGAATGTCGTCAGTGGCAAA	TGGCAA
1.06	NM_014373	GPR160	G protein-coupled receptor 160	ENSG00000173890	B	CAACTTTAAGATATCAACCTA	CAACCT
1.06	NM_013447	EMR2	egf-like module containing, mucin-like, hormone receptor-like 2	ENSG00000127507	B	ACGGGTTTGATTATTTAGTCA	TTAGTC
1.06	NM_000258	MYL3	myosin, light polypeptide 3, alkali; ventricular, skeletal, slow	ENSG00000160808	B	CAGATTGAAGAGTTCAAGGAA	CAAGGA
1.06	NM_000675	ADORA2A	adenosine A2a receptor	ENSG00000128271	A	CAGCATGAGGCCCAGCAAGAA	GCAAGA
1.06	NM_001282	AP2B1	adaptor-related protein complex 2, beta 1 subunit	ENSG00000006125	B	TCCCATCTATGTTAAACTAGA	AACTAG
1.06	NM_000505	F12	coagulation factor XII (Hageman factor)	ENSG00000131187	B	CCCGTGGTGCTTCGTGCTGAA	TGCTGA
1.06	NM_001343	DAB2	disabled homolog 2, mitogen-responsive phosphoprotein (Drosophila)	ENSG00000153071	A	AAGGTTGGCCTTAGTAGTCAA	TAGTCA
1.06	NM_014237	ADAM18	a disintegrin and metalloproteinase domain 18	ENSG00000168619	A	AGCGATGACGTGGGACATTAA	ACATTA
1.06	NM_004744	LRAT	lecithin retinol acyltransferase (phosphatidylcholine--retinol O-acyltransferase)	ENSG00000121207	B	CCAGTAGACATAATTGTATTA	TGTATT
1.06	NM_080475	SERPINB11	serine (or cysteine) proteinase inhibitor, clade B (ovalbumin), member 11	NA	B	CAGATTCAAACTTGAAATTAA	AAATTA
1.06	NM_003814	ADAM20	a disintegrin and metalloproteinase domain 20	ENSG00000134007	B	ACGTGTAATAACCATGATATA	TGATAT
1.06	NM_001851	COL9A1	collagen, type IX, alpha 1	ENSG00000112280	B	CAGCATGATTACAATGTATTA	TGTATT
1.05	NM_024852	EIF2C3	EIF2C3 eukaryotic translation initiation factor 2C, 3/AGO3	ENSG00000126070	A	CTGACTGATTCTCATCGGGTA	TCGGGT
1.05	NM_020404	CD164L1	CD164 sialomucin-like 1	ENSG00000174807	A	CACGCTGGCTGTCGACGGCTA	ACGGCT
1.05	NM_000338	SLC12A1	solute carrier family 12 (sodium/potassium/chloride transporters), member 1	ENSG00000074803	A	CTGGTGATTGGATATAAGAAA	TAAGAA
1.05	NM_002801	PSMB10	proteasome (prosome, macropain) subunit, beta type, 10	ENSG00000141086	B	CACACGGATGGTGGCGTCCAA	CGTCCA
1.05	NM_182632	SLC6A18	solute carrier family 6 (neurotransmitter transporter), member 18	ENSG00000164363	B	CAGCCTCATCAACGACTTTGA	ACTTTG
1.05	NM_018358	ABCF3	ABCF3 ATP-binding cassette, sub-family F (GCN20) member 3	ENSG00000161204	A	CGAGGCTCGACTTAAGGCAAA	AGGCAA
1.05	NM_003738	PTCH2	patched homolog 2 (Drosophila)	ENSG00000117425	B	CCGCACCTGGCTGCACTATTA	ACTATT
1.05	NM_005581	LU	Lutheran blood group (Auberger b antigen included)	ENSG00000187244	B	CAAGATCACGTGGTATCGCAA	ATCGCA
1.05	XM_371738	LOC389289	similar to annexin II receptor	ENSG00000177721	B	CACGGGCTCTGCAGAGCATAA	AGCATA
1.05	NM_017999	RNF31	ring finger protein 31	ENSG00000092098	A	CAGGACAATAACGTCATGTTT	CATGTT
1.05	NM_004111	FEN1	flap structure-specific endonuclease 1	ENSG00000168496	A	CAAGAGCTACTTTGGCCGTAA	GCCGTA
1.05	NM_022832	USP46	ubiquitin specific protease 46	ENSG00000109189	A	CAGTTATTTAATCGAAGTAAT	AAGTAA
1.05	NM_018645	HES6	hairy and enhancer of split 6 (Drosophila)	ENSG00000144485	A	TTGGAGTTAGTTACCCTTGAA	CCTTGA
1.05	NM_005371	METTL1	methyltransferase-like 1	ENSG00000037897	A	CTGGTGTATACCATAACCGAT	AACCGA
1.05	NM_004055	CAPN5	calpain 5	ENSG00000149260	A	CTGGTGTTCTCCCACCTTGAA	CCTTGA
1.05	NM_007115	TNFAIP6	tumor necrosis factor, alpha-induced protein 6	ENSG00000123610	B	TGGCGTCTTTACAGATCCAAA	ATCCAA
1.04	NM_052813.1	CARD9	caspase recruitment domain family, member 9	ENSG00000187796	A	ACGTAAGGACTCCAAGATGTA	AGATGT
1.04	NM_021139	UGT2B4	UDP glycosyltransferase 2 family, polypeptide B4	ENSG00000156096	B	ATGAGGTTATATTGAAATGTA	AAATGT
1.04	NM_012064	MIP	major intrinsic protein of lens fiber	ENSG00000135517	B	CCGGCTCAAGAGTATTTCTGA	TTTCTG
1.04	NM_002690	POLB	polymerase (DNA directed), beta	ENSG00000070501	B	TACGAGTTCATCCATCAATTT	TCAATT
1.04	NM_004770	KCNB2	potassium voltage-gated channel, Shab-related subfamily, member 2	ENSG00000182674	A	GCGGTTAATAATGCCTGTGAA	CTGTGA
1.04	NM_002138	HNRPD	heterogeneous nuclear ribonucleoprotein D (AU-rich element RNA binding protein 1, 37kDa)	ENSG00000138668	B	CACAATGTTGGTCTTAGTAAA	TAGTAA
1.04	NM_024629	MLF1IP	KLIP1 KSHV latent nuclear antigen interacting protein 1�	ENSG00000151725	B	ATGAGCTATAATAAACTTGTA	ACTTGT
1.04	NM_005633	SOS1	son of sevenless homolog 1 (Drosophila)	ENSG00000115904	B	TGGGTTGAATCCATCACTAAA	CACTAA
1.04	XM_373038	TRIM61	tripartite motif-containing 61	ENSG00000183439	A	TGGGACCTACTTTATATTAAA	TATTAA
1.04	NM_003102	SOD3	superoxide dismutase 3, extracellular	ENSG00000109610	A	AACCTTTGTGTTACAGATTAA	AGATTA
1.04	NM_003615	SLC4A7	solute carrier family 4, sodium bicarbonate cotransporter, member 7	ENSG00000033867	B	CCGTGGAGACTATGTATTTAA	TATTTA
1.04	NM_016339	RAPGEFL1	Rap guanine nucleotide exchange factor (GEF)-like 1	ENSG00000108352	B	ACGGTGGAACTAAAGATTCCA	GATTCC
1.04	NM_004727	SLC24A1	solute carrier family 24 (sodium/potassium/calcium exchanger), member 1	ENSG00000074621	B	CACAATGGGCATGGATCAGAA	ATCAGA
1.04	NM_015401	HDAC7A	histone deacetylase 7A	ENSG00000061273	B	CAGCAAGATCCTCATTGTAGA	TTGTAG
1.04	NM_000121	EPOR	erythropoietin receptor	ENSG00000187266	B	CAGATGATCAGGGATCCAATA	TCCAAT
1.03	NM_006794	GPR75	G protein-coupled receptor 75	ENSG00000119737	B	CCAGCTCGTATCAGCCATCAA	CCATCA
1.03	NM_015914	TXNDC11	thioredoxin domain containing 11	ENSG00000153066	A	GCGGCAATTGTTGACGTGAAA	CGTGAA
1.03	NM_031490	LONP	peroxisomal lon protease	ENSG00000102910	A	CCGGTATAGACCATTACCTTA	TACCTT
1.03	NM_032726	PLCD4	phospholipase C, delta 4	ENSG00000115556	B	CAGATCTTTGGCGTTCGTCTA	TCGTCT
1.03	NM_182615	MGC40069	hypothetical protein MGC40069	ENSG00000189427	B	AACGGGATTATTCAGTAGGAA	GTAGGA
1.03	NM_012281	KCND2	potassium voltage-gated channel, Shal-related subfamily, member 2	ENSG00000184408	B	ATGGAAGAGTGTGTTAAACTA	TAAACT
1.03	NM_033119	NKD1	naked cuticle homolog 1 (Drosophila)	ENSG00000140807	B	CTCGAAATCTCCGAGAAGATA	GAAGAT
1.02	NM_021922	FANCE	Fanconi anemia, complementation group E	ENSG00000112039	B	TAGCCTGAGGATAAAGGCTGA	AGGCTG
1.02	NM_198283	EGFL11	EGF-like-domain, multiple 11	ENSG00000188107	A	AAGCTTGGAGCAAGACATATA	ACATAT
1.02	NM_002207	ITGA9	integrin, alpha 9	ENSG00000144668	A	ACCGAAGATCAGGCACCTTAA	ACCTTA
1.02	NM_004885	GPR74	G protein-coupled receptor 74	ENSG00000056291	A	CCGGGAAGACTGGCCAAATCA	CAAATC
1.02	NM_004181	UCHL1	ubiquitin carboxyl-terminal esterase L1 (ubiquitin thiolesterase)	ENSG00000154277	A	CAGCCACACCCAGGCACTTAA	CACTTA
1.02	NM_014322	OPN3	opsin 3 (encephalopsin, panopsin)	ENSG00000054277	A	ACCCGTTCTATGTAATATCAA	ATATCA
1.02	NM_021076	NEFH	neurofilament, heavy polypeptide 200kDa	ENSG00000100285	A	AAGGATCAGAGTAACACAATT	CACAAT
1.02	NM_021181	SLAMF7	SLAM family member 7	ENSG00000026751	B	AACAGATATTGTGAGATTCAA	GATTCA
1.02	NM_021068	IFNA4	interferon, alpha 4	ENSG00000147877	A	AACCTAGAGGCCGAAGTTCAA	AGTTCA
1.02	XM_372562	LOC390564	similar to neuronal nicotinic acetylcholine receptor beta4 subunit	NA	A	ATGGACGACCTTCTGAACAAA	GAACAA
1.02	XM_376869	LOC401525	similar to tumor suppressor deleted in oral cancer-related 1	NA	B	CACTTATGTAATTATCTTATA	TCTTAT
1.02	NM_004075	CRY1	cryptochrome 1 (photolyase-like)	ENSG00000008405	A	ATCAGCAGCTTTCACGATATA	CGATAT
1.02	NM_000728	CALCB	calcitonin-related polypeptide, beta	ENSG00000175868	B	CCCACCAATGTGGGTTCCAAA	TTCCAA
1.02	NM_006915	RP2	retinitis pigmentosa 2 (X-linked recessive)	ENSG00000102218	A	CATCCTGTTATGATTATATTA	TATATT
1.02	NM_002881	RALB	v-ral simian leukemia viral oncogene homolog B (ras related; GTP binding protein)	ENSG00000144118	B	CACAGAGATGGTAGAAATTAT	AAATTA
1.02	NM_018996	TNRC6C	trinucleotide repeat containing 6C	ENSG00000078687	B	CAGCTGGCATACCAACGTTTA	ACGTTT
1.02	NM_007346	OGFR	opioid growth factor receptor	ENSG00000060491	B	CACGCCAAACCTGAGTTTCTA	GTTTCT
1.02	XM_058404	PNLIPRP3	pancreatic lipase-related protein 3	NA	A	TAACAATATTATAATATTTAA	TATTTA
1.02	BLANK	BLANK	BLANK	-	A	-
1.01	NM_000610	CD44	CD44 antigen (homing function and Indian blood group system)	ENSG00000026508	A	ATGGCTGTATTTGTAAACTTA	AAACTT
1.01	NM_000683	ADRA2C	adrenergic, alpha-2C-, receptor	NA	A	AAGTATTTAAATGTTTGCCAA	TTGCCA
1.01	NM_001729	BTC	betacellulin	ENSG00000174808	A	CAGGATTACTAGTCAAACAAA	AAACAA
1.01	NM_000669	ADH1C	alcohol dehydrogenase 1C (class I), gamma polypeptide	ENSG00000187758	A	ACTGGATGCATTAATAACAAA	TAACAA
1.01	NM_002208	ITGAE	integrin, alpha E (antigen CD103, human mucosal lymphocyte antigen 1; alpha polypeptide)	ENSG00000083457	B	TAGGAAACATTTGGTATTAAA	TATTAA
1.01	NM_012100	DNPEP	aspartyl aminopeptidase	ENSG00000123992	B	GAGCTGAAGCTGGATTATTAA	TTATTA
1.01	NM_003879	CFLAR	CASP8 and FADD-like apoptosis regulator	ENSG00000003402	B	TCGAGGCATTACAATCGCGAA	TCGCGA
1.01	NM_000913	OPRL1	opiate receptor-like 1	ENSG00000125510	A	ATGGGACAGGTCAAAGCATTA	AGCATT
1.01	NM_139243	Tenr	testis nuclear RNA-binding protein	ENSG00000164113	A	CTGCAATGTTAAGTCGGTTTA	CGGTTT
1.01	NM_003881	WISP2	WNT1 inducible signaling pathway protein 2	ENSG00000064205	A	ATGGGACAAGCAGTCCCTTAA	CCCTTA
1.01	NM_002355	M6PR	mannose-6-phosphate receptor (cation dependent)	ENSG00000003056	A	TTGCATCTTCTCACTAGTAAA	TAGTAA
1.01	NM_006502	POLH	polymerase (DNA directed), eta	ENSG00000170734	B	CTGGTTGTGAGCATTCGTGTA	TCGTGT
1.01	NM_000589	IL4	interleukin 4	ENSG00000113520	B	CACATTGTCACTGCAAATCGA	AAATCG
1.01	NM_013270	TSP50	testes-specific protease 50	ENSG00000188086	B	CAGGGAGAAGTTCTGCTATGA	GCTATG
1.01	NM_000363	TNNI3	troponin I, cardiac	ENSG00000129991	B	TAAGATCTCCGCCTCGAGAAA	CGAGAA
1.01	NM_004297	GNA14	guanine nucleotide binding protein (G protein), alpha 14	ENSG00000156049	B	ATGGTGGATGTTGGTGGCCAA	TGGCCA
1.01	NM_001005161	OR52B4	olfactory receptor, family 52, subfamily B, member 4	NA	B	TCCCATTATTTATGGGATCAA	GGATCA
1	NM_004087	DLG1	discs, large homolog 1 (Drosophila)	ENSG00000075711	B	ACGGGTTATTAACATATTTCA	TATTTC
1	NM_178127	ANGPTL5	angiopoietin-like 5	ENSG00000187151	B	TACGGACTCTTCAGTAGTTAA	TAGTTA
1	NM_001005241	OR4N4	olfactory receptor, family 4, subfamily N, member 4	ENSG00000183706	A	AAAGATGCTAACGGTAGCATA	TAGCAT
1	NM_014381	MLH3	mutL homolog 3 (E. coli)	ENSG00000119684	B	CAGAAGGTTGCTATATAGTAT	ATAGTA
1	NM_006822	RAB40B	RAB40B, member RAS oncogene family	ENSG00000141542	A	CCGTCGGACTTCGAATTTCTA	ATTTCT
1	NM_005873	RGS19	regulator of G-protein signalling 19	ENSG00000171700	A	TTATATGTTCATGAACTTTAA	ACTTTA
1	NM_138958	AMFR	autocrine motility factor receptor	ENSG00000159461	A	AAGGATCGATTTGAATATCTT	ATATCT
1	NM_018108	C14orf130	chromosome 14 open reading frame 130	ENSG00000012963	A	ATCAGTTAACTCAGCGCTGAA	CGCTGA
1	NM_002382	MAX	MAX protein	ENSG00000125952	B	CCGGTTTGGAGTAATCAGAAT	TCAGAA
1	NM_012161	FBXL5	F-box and leucine-rich repeat protein 5	ENSG00000118564	B	ATGCCTGTTTGCACGATTTAA	GATTTA
1	NM_018226	RNPEPL1	arginyl aminopeptidase (aminopeptidase B)-like 1	ENSG00000142327	A	CCGGGCAGGGCTGGAATTCGA	AATTCG
1	NM_001302	CORT	cortistatin	ENSG00000175279	B	AAGCTCTGTCTTTGATTTAAA	ATTTAA
1	NM_001958	EEF1A2	eukaryotic translation elongation factor 1 alpha 2	ENSG00000101210	B	CTGGAAGTTCGAGACCACCAA	CCACCA
1	NM_032214	SLA2	Src-like-adaptor 2	ENSG00000101082	A	CAGGTTCTCAATTAAAGATTT	AAGATT
1	XM_047995	ODZ2	odz, odd Oz/ten-m homolog 2 (Drosophila)	ENSG00000145934	A	CACCACATCCTCAATGTTAAA	TGTTAA
1	NM_000016	ACADM	acyl-Coenzyme A dehydrogenase, C-4 to C-12 straight chain	ENSG00000117054	B	AAGGTACTTCACAAATTCAAA	ATTCAA
1	NM_004620	TRAF6	TNF receptor-associated factor 6	ENSG00000175104	A	AGGGATGAGTTTAAACCCTAA	ACCCTA
1	NM_032590	FBXL10	F-box and leucine-rich repeat protein 10	ENSG00000089094	B	TAGGAGTGGACTAGAAGTTTA	AAGTTT
1	NM_003144	SSR1	signal sequence receptor, alpha (translocon-associated protein alpha)	ENSG00000124783	A	AAAGATTTGAACGGCAATGTA	CAATGT
0.99	NM_013434	CSEN	calsenilin, presenilin binding protein, EF hand transcription factor	ENSG00000115041	A	CCCACATAATACATTCCATCA	TCCATC
0.99	NM_001363	DKC1	dyskeratosis congenita 1, dyskerin	ENSG00000130826	B	CCCAAGGTGACTGGTTGTTTA	TTGTTT
0.99	NM_005931	MICB	MHC class I polypeptide-related sequence B	ENSG00000137315	B	ATGGGTGAACTTTATGAGTGA	TGAGTG
0.99	NM_005121	THRAP1	thyroid hormone receptor associated protein 1	ENSG00000108510	B	CCCAGTCATGTTAAATGAATA	ATGAAT
0.99	NM_006917	RXRG	retinoid X receptor, gamma	ENSG00000143171	B	CCGGATCTCTGGTTAAACACA	AAACAC
0.99	NM_014655	KIAA0446	KIAA0446 gene product	ENSG00000160785	B	CACCATGGAGGACAAACGCAA	AACGCA
0.99	NM_003078	SMARCD3	SWI/SNF related, matrix associated, actin dependent regulator of chromatin, subfamily d, member 3	ENSG00000082014	B	CTCAAGGTGATGACAGATGTA	AGATGT
0.99	NM_004224	GPR50	G protein-coupled receptor 50	ENSG00000102195	B	CTGGCTTTATCTTGCAGCCTA	CAGCCT
0.99	NM_002003	FCN1	ficolin (collagen/fibrinogen domain containing) 1	ENSG00000085265	A	AGGGAGAATTATGTTTCTAAA	TTCTAA
0.99	NM_005309	GPT	glutamic-pyruvate transaminase (alanine aminotransferase)	ENSG00000167701	B	CCGGGAGGACGTGGCGCGGTA	CGCGGT
0.99	NM_001300	KLF6	Kruppel-like factor 6	ENSG00000067082	B	TTGTATGTTGAGGATCTATTA	TCTATT
0.99	NM_022119	PRSS22	protease, serine, 22	ENSG00000005001	B	TCCTCCAATTTCAATAAATTA	TAAATT
0.99	NM_001462	FPRL1	formyl peptide receptor-like 1	ENSG00000171049	A	CAGGAGTTGGTTAGAATTTCT	AATTTC
0.99	NM_014276	RBPSUHL	recombining binding protein suppressor of hairless (Drosophila)-like	ENSG00000124232	B	CCCATGATCATCCGTAAAGTA	TAAAGT
0.99	NM_000315	PTH	parathyroid hormone	ENSG00000152266	B	AATGTATTAACTAAAGCTAAA	AGCTAA
0.99	NM_003766	BECN1	beclin 1 (coiled-coil, myosin-like BCL2 interacting protein)	ENSG00000126581	A	ACCGACTTGTTCCTTACGGAA	TACGGA
0.99	NM_000112	SLC26A2	solute carrier family 26 (sulfate transporter), member 2	ENSG00000155850	B	CTGGTTAGCCTCTACACAATA	CACAAT
0.99	NM_152410	PACRG	PARK2 co-regulated	ENSG00000112530	B	ACAGCTCATTATCCCGATAAA	CGATAA
0.99	NM_001964	EGR1	early growth response 1	ENSG00000120738	A	TTGAAATTTGCTAAAGGGAAA	AGGGAA
0.99	NM_007220	CA5B	carbonic anhydrase VB, mitochondrial	ENSG00000169239	B	TACAGATAAATCAGTGATCAA	TGATCA
0.99	NM_004531	MOCS2	molybdenum cofactor synthesis 2	ENSG00000164172	B	TAGGATGAAGGGTTATTTAAA	ATTTAA
0.99	NM_019598	KLK12	kallikrein 12	ENSG00000186474	A	TGCAATAGTCTGGAATAAATA	ATAAAT
0.98	NM_006114	TOMM40	translocase of outer mitochondrial membrane 40 homolog (yeast)	ENSG00000130204	B	TCGGTATAAATCATGTTTATA	GTTTAT
0.98	XM_056455	D2S448	Melanoma associated gene	ENSG00000125816	A	CAGGAGTGGAATGTACATATT	ACATAT
0.98	NM_000965	RARB	retinoic acid receptor, beta	ENSG00000077092	A	CTGCCAGTTCAGTTAATCAAA	AATCAA
0.98	BLANK	BLANK	BLANK	-	B	-
0.98	NM_020742	NLGN4X	neuroligin 4, X-linked	ENSG00000146938	A	ATGGCCGGACACATATGTATA	ATGTAT
0.98	NM_014793	LCMT2	leucine carboxyl methyltransferase 2	ENSG00000168806	A	CAGAGGCATTTCCTCGCGTAA	CGCGTA
0.98	NM_033115	MGC16169	hypothetical protein MGC16169	ENSG00000145348	A	GTCGATTGTGTTATTTAGAAA	TTAGAA
0.98	NM_003754	EIF3S5	eukaryotic translation initiation factor 3, subunit 5 epsilon, 47kDa	ENSG00000175390	A	TACGCGTACTACGACACTGAA	CACTGA
0.98	NM_015617	PYGO1	pygopus homolog 1 (Drosophila)	ENSG00000171016	B	TCGAAACAATGCAGTAAATCA	TAAATC
0.98	NM_015335	THRAP2	thyroid hormone receptor associated protein 2	ENSG00000123066	A	ATGGCTTAAATGGGACGCTAA	ACGCTA
0.97	NM_001916	CYC1	cytochrome c-1	ENSG00000179091	A	CCCATCATGGGAATAAATTAA	AAATTA
0.97	NM_004039	ANXA2	annexin A2	ENSG00000182718	B	TTAAGTTAAATTTAAATGAAA	AATGAA
0.97	XM_090294	FLJ38508	hypothetical protein FLJ38508	ENSG00000136010	A	ATGGATATAATTGATAGTCCA	TAGTCC
0.97	NM_000104	CYP1B1	cytochrome P450, family 1, subfamily B, polypeptide 1	ENSG00000138061	A	CAGTGCATAGTTGTAGACAAA	AGACAA
0.97	NM_032151	DCOHM	dimerization cofactor of hepatocyte nuclear factor 1 ( HNF1) from muscle	ENSG00000132570	B	CAGCAGGATGGTCGGAATTAA	GAATTA
0.97	NM_005559	LAMA1	laminin, alpha 1	ENSG00000101680	B	CCAGACGCTATTATTATTCAA	TATTCA
0.97	NM_001124	ADM	adrenomedullin	ENSG00000148926	B	ACCGAGTCTCTGTATAATCTA	TAATCT
0.97	NM_000800	FGF1	fibroblast growth factor 1 (acidic)	ENSG00000113578	B	GAGAATGATAGTAATAGGATA	TAGGAT
0.97	NM_025264	THUMPD2	THUMP domain containing 2	ENSG00000138050	B	CAGGCGCCTTACAGATTGTAA	ATTGTA
0.97	NM_031948	MPN	pancreasin	NA	B	AACCCAAAACCATCAAGAATG	AAGAAT
0.97	NM_005767	P2RY5	purinergic receptor P2Y, G-protein coupled, 5	ENSG00000139679	A	CCGAAATGAAACTACAACTTA	CAACTT
0.97	NM_016261	TUBD1	tubulin, delta 1	ENSG00000108423	A	CAACAGCCAGTTCTTAGTAAA	TAGTAA
0.97	NM_005229	ELK1	ELK1, member of ETS oncogene family	ENSG00000126767	B	CCCACGTGAGCTGTAGGGAAA	AGGGAA
0.97	NM_000349	STAR	steroidogenic acute regulator	ENSG00000147465	B	CTGGCAGTACATGTGCACAAA	GCACAA
0.97	NM_032143	ZRANB3	zinc finger, RAN-binding domain containing 3	ENSG00000121988	A	TGGATAGTTCTATAGAATTAA	GAATTA
0.96	NM_014663	JMJD2A	jumonji domain containing 2A	ENSG00000066135	B	ACGAGTTATCAACTCAAGATA	CAAGAT
0.96	NM_000426	LAMA2	laminin, alpha 2 (merosin, congenital muscular dystrophy)	ENSG00000196569	B	CCGGCTAATAGATAAACTCAA	AACTCA
0.96	NM_014387	LAT	linker for activation of T cells	ENSG00000169678	B	CCTCTTGTGGTTCTCAATAAA	CAATAA
0.96	NM_001082	CYP4F2	cytochrome P450, family 4, subfamily F, polypeptide 2	ENSG00000186115	B	CCAGATGAAAGGATAAACAAA	AAACAA
0.96	NM_006607	PTTG2	pituitary tumor-transforming 2	ENSG00000164611	A	AAGCTGGAGTCTAGACCTTCA	ACCTTC
0.96	NM_001955	EDN1	endothelin 1	ENSG00000078401	B	CAGGTCGGAGACCATGAGAAA	TGAGAA
0.96	NM_002864	PZP	pregnancy-zone protein	ENSG00000126838	A	CAGACTTGCGATGGACACAAA	ACACAA
0.96	NM_057176	BSND	Bartter syndrome, infantile, with sensorineural deafness (Barttin)	ENSG00000162399	A	TGGGATGATATGGAGGTTCAA	GGTTCA
0.96	L24498	GADD45A	growth arrest and DNA-damage-inducible, alpha	ENSG00000116717	B	ACCAAATATGTTAAAGTTTAA	AGTTTA
0.96	NM_003792	EDF1	endothelial differentiation-related factor 1	ENSG00000107223	B	CAGAAGGACCTGGCCACGAAA	CACGAA
0.96	NM_020929	NGL-1	netrin-G1 ligand	ENSG00000148948	B	AAGGACTGTTGAAATTATTAA	TTATTA
0.96	NM_052842	BCL2L12	BCL2-like 12 (proline rich)	ENSG00000126453	B	CGCGGGAAAGTTGAACTAATA	ACTAAT
0.96	NM_000095	COMP	cartilage oligomeric matrix protein	ENSG00000105664	B	AAGGGAGATCGTGCAGACAAT	AGACAA
0.96	NM_003652	CPZ	carboxypeptidase Z	ENSG00000109625	A	TACGCCAAAGTCATCAAGAAA	CAAGAA
0.96	XM_372447	LOC390282	similar to eukaryotic translation initiation factor 3, subunit 5 (epsilon)	ENSG00000185114	A	AACGTCAGAGTGAAATATGTA	ATATGT
0.96	NM_017578	ROPN1	ropporin, rhophilin associated protein 1	ENSG00000065371	A	TACACACTAATAAACAATTAA	CAATTA
0.96	NM_144701	IL23R	interleukin 23 receptor	ENSG00000162594	A	ATGAGGAGTTGCCATCTATTA	TCTATT
0.96	NM_022059	CXCL16	chemokine (C-X-C motif) ligand 16	ENSG00000161921	B	CACGTATTTGTTAATATCTAA	TATCTA
0.96	NM_005299	GPR31	G protein-coupled receptor 31	ENSG00000120436	A	CCCGGGCTTGCTCATCTCTGA	TCTCTG
0.96	NM_002428	MMP15	matrix metalloproteinase 15 (membrane-inserted)	ENSG00000102996	A	TACATTTATTTCTGTAAATAA	TAAATA
0.96	NM_031433	MFRP	membrane frizzled-related protein	ENSG00000184824	B	CAGCATAGAACTACAGTTCCA	AGTTCC
0.96	NM_005281	GPR3	G protein-coupled receptor 3	ENSG00000181773	B	TACGTTTGAATTTCTGAGCTA	TGAGCT
0.95	NM_005010	NRCAM	neuronal cell adhesion molecule	ENSG00000091129	B	CAGGCCTTCAGTACAAAGTTA	AAAGTT
0.95	NM_021629	GNB4	guanine nucleotide binding protein (G protein), beta polypeptide 4	ENSG00000114450	B	TACGATGACTTTAATTGTAAT	TTGTAA
0.95	NM_032559	LOC84643	kinesin protein	ENSG00000141200	B	CAGAGGGATGAATTTATTAAA	TATTAA
0.95	NM_002069	GNAI1	guanine nucleotide binding protein (G protein), alpha inhibiting activity polypeptide 1	ENSG00000127955	B	AAGGACCTTTCTTAAATGTGA	AATGTG
0.95	NM_020402	CHRNA10	cholinergic receptor, nicotinic, alpha polypeptide 10	ENSG00000129749	B	TGGGTTATAATGAGAAACTGA	AAACTG
0.95	NM_014819	PJA2	praja 2, RING-H2 motif containing	ENSG00000198961	A	CTGGCAAGTTCAGATACTAAA	TACTAA
0.95	NM_022161	BIRC7	baculoviral IAP repeat-containing 7 (livin)	ENSG00000101197	A	ATGCTTCTGAATAGAAATAAA	AAATAA
0.95	NM_001226	CASP6	caspase 6, apoptosis-related cysteine protease	ENSG00000138794	A	CAGGAATTAAATCATCCCTTA	TCCCTT
0.95	NM_017946	FKBP14	FK506 binding protein 14, 22 kDa	ENSG00000106080	A	GAGGTAGAAAGTTATATTTAT	TATTTA
0.95	NM_019098	CNGB3	cyclic nucleotide gated channel beta 3	ENSG00000170289	B	TACCTAGGATTGTAACTTAAA	ACTTAA
0.95	NM_004093	EFNB2	ephrin-B2	ENSG00000125266	A	CTGGTACTATACCCACAGATA	ACAGAT
0.95	NM_006082	K-ALPHA-1	tubulin, alpha, ubiquitous	ENSG00000123416	A	CCCGCCCTAGTGCGTTACTTA	TTACTT
0.95	NM_005113	GOLGA5	golgi autoantigen, golgin subfamily a, 5	ENSG00000066455	B	AAGAAGATCTTTATCGAACAA	CGAACA
0.95	NM_000303	PMM2	phosphomannomutase 2	ENSG00000140650	A	CACGTTCTTCGTGAAACTGGA	AACTGG
0.95	NM_057179	TWIST2	twist homolog 2 (Drosophila)	ENSG00000122691	A	CTGCATGATTGTTTCAAGTCA	CAAGTC
0.95	NM_004874	BAG4	BCL2-associated athanogene 4	ENSG00000156735	A	CAACATATACTTCATGTGTAA	TGTGTA
0.95	NM_182972	IRF2BP2	interferon regulatory factor 2 binding protein 2	ENSG00000168264	A	CTGCTTGAATTGTATATATAT	TATATA
0.95	NM_005206	CRK	v-crk sarcoma virus CT10 oncogene homolog (avian)	ENSG00000167193	B	CAGGATGTACCGAGCACTTTA	CACTTT
0.95	NM_002027	FNTA	farnesyltransferase, CAAX box, alpha	ENSG00000168522	B	CCGGGATGCTATTGAGTTAAA	AGTTAA
0.95	NM_004543	NEB	nebulin	NA	B	CCAGATGCTGTTCATATCAAA	TATCAA
0.95	NM_015906	TRIM33	tripartite motif-containing 33	ENSG00000197323	B	CTGGGCAAAGAATGTAGTCAA	TAGTCA
0.94	NM_144577	FLJ32926	hypothetical protein FLJ32926	ENSG00000105479	B	AAATGGGACTGTGGAAATAAA	AAATAA
0.94	XM_372693	LOC390846	similar to 27 kDa Golgi SNARE protein (Golgi SNAP receptor complex member 2) (Membrin)	NA	A	TTGGAGATTATTATCTGTTTA	CTGTTT
0.94	NM_003297	NR2C1	nuclear receptor subfamily 2, group C, member 1	ENSG00000120798	B	CCTGCAGATTATAACTCTCAA	CTCTCA
0.94	NM_052842	BCL2L12	BCL2-like 12 (proline rich)	ENSG00000126453	A	CCGGGTAGCTCTCAAACTCGA	AACTCG
0.94	NM_002351	SH2D1A	SH2 domain protein 1A, Duncan's disease (lymphoproliferative syndrome)	ENSG00000183918	B	CACTGTCTTGTTGGACGAGAA	ACGAGA
0.94	NM_005574	LMO2	LIM domain only 2 (rhombotin-like 1)	ENSG00000135363	A	CACAGATTGTTTCTATACAAA	ATACAA
0.94	NM_001710	BF	B-factor, properdin	ENSG00000166285	B	CAGCTCAATGAAATCAATTAT	CAATTA
0.94	NM_014786	ARHGEF17	Rho guanine nucleotide exchange factor (GEF) 17	ENSG00000110237	A	CAGGAGGTTATTCAGAGCATA	GAGCAT
0.94	NM_007103	NDUFV1	NADH dehydrogenase (ubiquinone) flavoprotein 1, 51kDa	ENSG00000167792	B	CCGCTCGACGGACATCGTGAA	TCGTGA
0.94	NM_003608	GPR65	G protein-coupled receptor 65	ENSG00000140030	B	CGGTTGCATTAACAAGTTTAA	AGTTTA
0.94	NM_032122	DTNBP1	dystrobrevin binding protein 1	ENSG00000047579	A	TTGGCTGTATGCGGAATTCCA	AATTCC
0.94	NM_001134	AFP	alpha-fetoprotein	ENSG00000081051	B	TACCAATGTACTGCAGAGATA	AGAGAT
0.94	NM_144611	MGC32124	hypothetical protein MGC32124	ENSG00000167740	B	ACTGGTTAGCATGACATTAAA	CATTAA
0.94	NM_001957	EDNRA	endothelin receptor type A	ENSG00000151617	A	CTGGTGAATGTTCAATGGGAA	ATGGGA
0.94	NM_018836	SHREW1	transmembrane protein SHREW1	ENSG00000196581	A	ATGCTTAGTATGAGCAGAATA	CAGAAT
0.94	NM_006358	SLC25A17	solute carrier family 25 (mitochondrial carrier; peroxisomal membrane protein, 34kDa), member 17	ENSG00000100372	A	ACCCAAATGATTCTCTTATAA	CTTATA
0.94	NM_016341	PLCE1	phospholipase C, epsilon 1	ENSG00000138193	B	CCGCGGTACAATTCCCAAGAA	CCAAGA
0.94	NM_001039	SCNN1G	sodium channel, nonvoltage-gated 1, gamma	ENSG00000166828	B	CAAGGCCGGCAAGTAAACAAA	AAACAA
0.94	NM_003236	TGFA	transforming growth factor, alpha	ENSG00000163235	A	CTAGCTTATTACATCGTGAAA	CGTGAA
0.94	NM_024080	TRPM8	transient receptor potential cation channel, subfamily M, member 8	ENSG00000144481	A	AAGGTTAGATTCCAATAAATA	ATAAAT
0.93	NM_018646	TRPV6	transient receptor potential cation channel, subfamily V, member 6	ENSG00000165125	A	CTGCATGTCAGAGCACTTTAA	ACTTTA
0.93	NM_014164	FXYD5	FXYD domain containing ion transport regulator 5	ENSG00000089327	B	GAGGACAGACGTTGAAAGATA	AAAGAT
0.93	BLANK	BLANK	BLANK	-	A	-
0.93	NM_022829	SLC13A3	solute carrier family 13 (sodium-dependent dicarboxylate transporter), member 3	ENSG00000158296	A	CAGATGAATCATGATTTCTAA	TTTCTA
0.93	NM_144717	MGC34923	hypothetical protein MGC34923	ENSG00000174564	A	CTGGAGAAACAGTGTACTATT	TACTAT
0.93	NM_000785	CYP27B1	cytochrome P450, family 27, subfamily B, polypeptide 1	ENSG00000111012	A	CTGGTTTACGGTTTCTTATAA	CTTATA
0.93	NM_002391	MDK	midkine (neurite growth-promoting factor 2)	ENSG00000110492	A	CACAATTCCATTACTAAGAAA	TAAGAA
0.93	NM_000755	CRAT	carnitine acetyltransferase	ENSG00000095321	B	CGCCCTGCTGTATGATATTAA	ATATTA
0.93	NM_016371	HSD17B7	hydroxysteroid (17-beta) dehydrogenase 7	ENSG00000132196	A	TTGGATAATATGCATTTGTAA	TTTGTA
0.93	NM_002025	FMR2	fragile X mental retardation 2	ENSG00000155966	A	CGGCCTTATTCTCATAATTAA	TAATTA
0.93	NM_004037	AMPD2	adenosine monophosphate deaminase 2 (isoform L)	ENSG00000116337	B	CGGCTTCTCGCACAAGGTAAA	AGGTAA
0.93	NM_005575	LNPEP	leucyl/cystinyl aminopeptidase	ENSG00000113441	A	CACGTAAATGCCAACCATCTA	CCATCT
0.93	NM_139075	TPCN2	two pore segment channel 2	ENSG00000162341	A	CAGGTGTTTCTGGATGCATAT	TGCATA
0.93	NM_025195	TRIB1	tribbles homolog 1 (Drosophila)	ENSG00000173334	A	TCAGACTAACTTCCAGAATTA	AGAATT
0.92	NM_017988	SCYL2	SCY1-like 2 (S. cerevisiae)	ENSG00000136021	B	ACGGGTTACAGAATAAACATA	AAACAT
0.92	NM_005056	JARID1A	Jumonji, AT rich interactive domain 1A (RBBP2-like)	ENSG00000073614	B	CAGATGCTTAATTGAGCTCTA	AGCTCT
0.92	NM_021002	IFNA6	interferon, alpha 6	ENSG00000120235	B	ATCCTTCTCTTCATCAAGAAA	CAAGAA
0.92	NM_006849	PDIP	protein disulfide isomerase, pancreatic	ENSG00000185615	B	CTGCGCTTGGTCAACCTTGAA	CCTTGA
0.92	NM_004083	DDIT3	DNA-damage-inducible transcript 3	ENSG00000175197	B	CAGCTTGTATATAGAGATTGT	AGATTG
0.92	NM_016150	ASB2	ankyrin repeat and SOCS box-containing 2	ENSG00000100628	A	CCCAGGCAGGCTGATTAGATA	TTAGAT
0.92	NM_000128	F11	coagulation factor XI (plasma thromboplastin antecedent)	ENSG00000088926	B	CAGAATAACGAAGCTCGATAA	TCGATA
0.92	NM_012138	AATF	apoptosis antagonizing transcription factor	ENSG00000108270	A	TCGAGAACTCATAGAACGGAA	AACGGA
0.92	NM_012141	DDX26	DEAD/H (Asp-Glu-Ala-Asp/His) box polypeptide 26	ENSG00000102786	B	CACTAATGATTCGATAATACA	TAATAC
0.92	NM_030773	TUBB1	tubulin, beta 1	ENSG00000101162	A	TCCGAGTACCAACAATTTCAA	ATTTCA
0.92	NM_017555	EGLN2	egl nine homolog 2 (C. elegans)	ENSG00000171570	A	CTGGCTAGGGTTACCCAGCAA	CCAGCA
0.92	NM_016339	RAPGEFL1	Rap guanine nucleotide exchange factor (GEF)-like 1	ENSG00000108352	A	ACCCAAAGCTCTGGAATTGTA	AATTGT
0.92	NM_014143	PDCD1LG1	programmed cell death 1 ligand 1	ENSG00000120217	A	GCGAATTACTGTGAAAGTCAA	AAGTCA
0.92	NM_005301	GPR35	G protein-coupled receptor 35	ENSG00000178623	A	CCGGCACAATTTCAACTCCAT	ACTCCA
0.92	NM_139246	C9orf97	chromosome 9 open reading frame 97	ENSG00000136925	B	AAGGGTCAACTGTATAGTTTA	TAGTTT
0.92	NM_020980	AQP9	aquaporin 9	ENSG00000103569	B	CAACCAAACCCTAAATTGAAA	ATTGAA
0.92	NM_004117	FKBP5	FK506 binding protein 5	ENSG00000096060	A	ACGGGTAAACAGATTGAGCAT	TGAGCA
0.92	NM_000022	ADA	adenosine deaminase	ENSG00000196839	A	ATGGGCATGGTTGAATCTGAA	ATCTGA
0.92	NM_032869	CML66	chronic myelogenous leukemia tumor antigen 66	ENSG00000120526	B	TCGCATGTTGACCTACGTTAA	ACGTTA
0.92	NM_007208	MRPL3	mitochondrial ribosomal protein L3	ENSG00000114686	B	CCGCCGAAACAGACAGTTAAA	AGTTAA
0.92	NM_013340	PCDHB1	protocadherin beta 1	ENSG00000171815	A	CTCGGCCTTGTCCATATGAAA	TATGAA
0.92	NM_000506	F2	coagulation factor II (thrombin)	ENSG00000180210	A	AAGGTACGAGCGAAACATTGA	ACATTG
0.92	NM_003062	SLIT3	slit homolog 3 (Drosophila)	ENSG00000184347	B	CCAGACTAGATTTGAGTGAAA	AGTGAA
0.91	NM_006709	BAT8	HLA-B associated transcript 8	ENSG00000137324	A	CCAGGAATTTAACAAGATTGA	AGATTG
0.91	NM_006410	HTATIP2	HIV-1 Tat interactive protein 2, 30kDa	ENSG00000109854	B	ATCGGTAATTTCAGGGTCTAA	GGTCTA
0.91	NM_021925	FLJ21820	hypothetical protein FLJ21820	ENSG00000118961	A	GAGATACTCACTGATACTAAA	TACTAA
0.91	NM_004970	IGFALS	insulin-like growth factor binding protein, acid labile subunit	ENSG00000099769	B	CCGACTCTTCCTCAAGGACAA	AGGACA
0.91	NM_000606	C8G	complement component 8, gamma polypeptide	ENSG00000176919	B	GAGTGGTACCTACTTATTAAA	TATTAA
0.91	NM_018690	APOB48R	apolipoprotein B48 receptor	ENSG00000184730	B	AAGGCTGGGACTCGAAAGAAA	AAAGAA
0.91	XM_291346	CA5BL	carbonic anhydrase VB-like	NA	B	CTCGTGGAATTTGAAGATTCT	AGATTC
0.91	NM_000870	HTR4	5-hydroxytryptamine (serotonin) receptor 4	ENSG00000164270	A	CAGAAGTCCCGGGAAGGTAAA	AGGTAA
0.91	NM_002239	KCNJ3	potassium inwardly-rectifying channel, subfamily J, member 3	ENSG00000162989	B	AAGGCTACTGGCATTAATTAT	TAATTA
0.91	NM_001147	ANGPT2	angiopoietin 2	ENSG00000091879	B	TCGCAACTGACTAATCAGCAA	TCAGCA
0.91	NM_004794	RAB33A	RAB33A, member RAS oncogene family	ENSG00000134594	A	AACGATATAAATACAAGATAA	AAGATA
0.91	NM_002977	SCN9A	sodium channel, voltage-gated, type IX, alpha	ENSG00000169432	B	TCGGATAGTGAATACAGCAAA	CAGCAA
0.91	NM_144691	CAPN12	calpain 12	ENSG00000182472	A	CAGGGCAGGGTTGCTGAGCAA	TGAGCA
0.91	NM_004311	ARL3	ADP-ribosylation factor-like 3	ENSG00000138175	B	ACCGATATTCTTATATATGTA	ATATGT
0.91	NM_002414	CD99	CD99 antigen	ENSG00000002586	A	CCGGATGGTGGTTTCGATTTA	CGATTT
0.91	NM_002294	LAMP2	lysosomal-associated membrane protein 2	ENSG00000005893	A	TAAGGACTATAGTGATTTAAA	ATTTAA
0.91	NM_018836	SHREW1	transmembrane protein SHREW1	ENSG00000196581	B	CTGGTTAATATACATATATAA	TATATA
0.91	NM_020944	GBA2	glucosidase, beta (bile acid) 2	ENSG00000070610	A	CCGCGTCAATGCATATTTAAT	ATTTAA
0.91	NM_003496	TRRAP	transformation/transcription domain-associated protein	ENSG00000196367	B	ATCGAGGAAATACTTAGCCAA	TAGCCA
0.91	NM_007068	DMC1	DMC1 dosage suppressor of mck1 homolog, meiosis-specific homologous recombination (yeast)	ENSG00000100206	A	TCCCACATGTTACTAAAGAAA	AAAGAA
0.91	NM_015018	KIAA1117	KIAA1117	ENSG00000083097	A	CCGGAGTTCTATGTACATAGA	ACATAG
0.91	NM_012341	GTPBP4	GTP binding protein 4	ENSG00000107937	B	AACGAAAGACTCCAACCGTTA	ACCGTT
0.91	NM_212554	LOC399818	similar to CG9643-PA	ENSG00000189319	A	AGGGTAGTGTAAGTTATATAA	TATATA
0.91	NM_015419	DKFZp564I1922	adlican	ENSG00000101825	B	CGGTACCTTAGTGATACGGAA	TACGGA
0.9	NM_130808	CPNE4	copine IV	ENSG00000196353	B	CACCAAGGAGGCATCGCAATA	CGCAAT
0.9	XM_290944	PLEKHM2	pleckstrin homology domain containing, family M (with RUN domain) member 2	NA	A	CTCGGAGTTCAGAGTAGACAA	TAGACA
0.9	NM_145259	ACVR1C	activin A receptor, type IC	ENSG00000123612	B	CACAGAGTAATGAATATTTAA	TATTTA
0.9	XM_050278	KIF26A	kinesin family member 26A	ENSG00000066735	B	CAGCATCAATGATGAGTTTGA	AGTTTG
0.9	XM_059830	LOC136242	similar to RIKEN cDNA 1700016G05	ENSG00000165076	B	ACCAATGTTTACAAATATGTA	ATATGT
0.9	NM_012179	FBXO7	F-box protein 7	ENSG00000100225	B	GACAATACTGTCAGAGTTCAA	AGTTCA
0.9	NM_198083	DHRS4L2	dehydrogenase/reductase (SDR family) member 4 like 2	ENSG00000187630	B	AGGAGCAGAGTTGCAAATTAA	AAATTA
0.9	NM_004526	MCM2	MCM2 minichromosome maintenance deficient 2, mitotin (S. cerevisiae)	ENSG00000073111	A	CTCATTGGAGATGGCATGGAA	CATGGA
0.9	NM_015669	PCDHB5	protocadherin beta 5	ENSG00000113209	B	TCGAGGCAACTCCATATTATA	TATTAT
0.9	NM_144766	RGS13	regulator of G-protein signalling 13	ENSG00000127074	A	CCAGAGTGCCATCGAAGGTAA	AAGGTA
0.9	XM_086725	LOC149934	similar to bB329D4.2.1 (novel protein similar to a truncated nuclear receptor co-repressor 1 (NCOR1) (retinoid X receptor interacting protein 13), isoform 1)	ENSG00000099389	A	TTCGTCTAATATATTCTAAGA	TCTAAG
0.9	NM_018207	TRIM62	tripartite motif-containing 62	ENSG00000116525	A	CACTCAGTTCCCAAATCTAAA	ATCTAA
0.9	NM_000584	IL8	interleukin 8	ENSG00000169429	B	CTGCGCCAACACAGAAATTAT	AAATTA
0.9	XM_371738	LOC389289	similar to annexin II receptor	ENSG00000177721	A	TACGATTGTAGAATTCTTAGA	TCTTAG
0.9	NM_001945	HBEGF	heparin-binding EGF-like growth factor	ENSG00000113070	A	GCCTCTTAAATTATATATTTA	ATATTT
0.9	NM_018221	MOBK1B	MOB1, Mps One Binder kinase activator-like 1B (yeast)	ENSG00000114978	A	AACCTGTAGCTTATAAATTTA	AAATTT
0.9	NM_013252	CLECSF5	C-type (calcium dependent, carbohydrate-recognition domain) lectin, superfamily member 5	ENSG00000090269	A	ACCCTTAGACTCACGAACAAA	GAACAA
0.9	NM_144766	RGS13	regulator of G-protein signalling 13	ENSG00000127074	B	CACAGTGACGAGAATATTCAA	TATTCA
0.9	NM_000805	GAS	gastrin	ENSG00000184502	A	CAGCAGCCAGATGCACCCTTA	ACCCTT
0.9	NM_004565	PEX14	peroxisomal biogenesis factor 14	ENSG00000142655	B	CGAACTCAAGTCCGAAATTAA	AAATTA
0.9	NM_014885	ANAPC10	anaphase promoting complex subunit 10	ENSG00000164162	B	CAAGGCATCCGTTATATCTAA	TATCTA
0.89	NM_005193	CDX4	caudal type homeo box transcription factor 4	ENSG00000131264	A	CAGGTTATAGTCTCCGAATGA	CGAATG
0.89	NM_018060	FLJ10326	mitochondrial isoleucine tRNA synthetase	ENSG00000067704	A	AAGAGTCTTCCTATAAAGTAA	AAAGTA
0.89	NM_032783	CBR4	carbonic reductase 4	ENSG00000145439	B	CCTAGTAGAATTTGTAATTTA	TAATTT
0.89	NM_006463	STAMBP	STAM binding protein	ENSG00000124356	A	CAGAAATTTGGAAGCCATTTA	CCATTT
0.89	NM_000386	BLMH	bleomycin hydrolase	ENSG00000108578	B	AAGGATGAATGATATTCTGAA	TTCTGA
0.89	NM_004758	BZRAP1	benzodiazapine receptor (peripheral) associated protein 1	ENSG00000005379	A	CACAGTGAGTATGTAACTTGA	AACTTG
0.89	NM_002996	CX3CL1	chemokine (C-X3-C motif) ligand 1	ENSG00000006210	B	CGGAGCTGTGGTAGTAATTCA	TAATTC
0.89	NM_014715	RICS	Rho GTPase-activating protein	ENSG00000134909	B	CCCGCTCAGATTATCATGTCA	CATGTC
0.89	NM_002235	KCNA6	potassium voltage-gated channel, shaker-related subfamily, member 6	ENSG00000151079	B	CTGGTGTTCGGTCTACATTTA	ACATTT
0.89	NM_002617	PEX10	peroxisome biogenesis factor 10	ENSG00000157911	B	AAGATTTAGTCTCAGGATTAA	GGATTA
0.89	NM_002448	MSX1	msh homeo box homolog 1 (Drosophila)	ENSG00000163132	A	CACAGATGTGTTGCAAAGGTA	AAAGGT
0.89	NM_000534	PMS1	PMS1 postmeiotic segregation increased 1 (S. cerevisiae)	ENSG00000064933	B	TTGGAACGATACAATAGTCAA	TAGTCA
0.89	NM_003828	MTMR1	myotubularin related protein 1	NA	B	ACGCATTGGCTGGAATATATA	ATATAT
0.89	XM_372199	FLJ16518	FLJ16518 protein	ENSG00000180815	B	CTGATTGTTGCTGGACAACAA	ACAACA
0.89	NM_002292	LAMB2	laminin, beta 2 (laminin S)	ENSG00000172037	A	GCGAGATAGGCTTGCACTTAA	CACTTA
0.89	NM_001878	CRABP2	cellular retinoic acid binding protein 2	ENSG00000143320	A	TAGCCTATACAGTTTAGAATA	TAGAAT
0.89	NM_025227	BPIL1	bactericidal/permeability-increasing protein-like 1	ENSG00000078898	B	CAGGCGAATTTCTCATTTCAA	ATTTCA
0.88	NM_032144	RAB6C	RAB6C, member RAS oncogene family	ENSG00000179843	A	AGCAGAAATAACGATATCTAA	TATCTA
0.88	NM_176815	LOC200895	hypothetical protein LOC200895	ENSG00000178700	A	AAGACTGTAATAAGAATCATA	AATCAT
0.88	NM_000672	ADH6	alcohol dehydrogenase 6 (class V)	ENSG00000172955	A	AAGCTGTATACTGATAATTGA	TAATTG
0.88	NM_001007122	LOC123722	hypothetical protein LOC123722	ENSG00000186628	B	AAGAAGATTGGCATTCTATTA	TCTATT
0.88	NM_002249	KCNN3	potassium intermediate/small conductance calcium-activated channel, subfamily N, member 3	ENSG00000143603	B	AAGAGAGACCGAGCTAATTAA	TAATTA
0.88	NM_002426	MMP12	matrix metalloproteinase 12 (macrophage elastase)	ENSG00000110347	B	ACCATAGGTAATGATTATATA	TTATAT
0.88	NM_017514	PLXNA3	plexin A3	ENSG00000130827	B	CGCGGGAGACTCAGAGTTCTA	AGTTCT
0.88	NM_002199	IRF2	interferon regulatory factor 2	ENSG00000168310	B	ACGGTGAACATCATAGTTGTA	AGTTGT
0.88	NM_015936	CGI-04	CGI-04 protein	ENSG00000139131	B	AAGCTTGTTCATGGACGAGAA	ACGAGA
0.88	NM_000446	PON1	paraoxonase 1	ENSG00000005421	B	ATGTCAATTGTCAGATATTAA	ATATTA
0.88	NM_052892	PKD1L2	polycystic kidney disease 1-like 2	ENSG00000166473	B	CCGTGTTTGCTGAATGCACAA	TGCACA
0.88	NM_004429	EFNB1	ephrin-B1	ENSG00000090776	A	CTCACGGTAATTAATGTCTTA	TGTCTT
0.88	NM_003222	TFAP2C	transcription factor AP-2 gamma (activating enhancer binding protein 2 gamma)	ENSG00000087510	A	TAGGAAACTTGTAGAAACGAA	AAACGA
0.88	NM_006452	PAICS	phosphoribosylaminoimidazole carboxylase, phosphoribosylaminoimidazole succinocarboxamide synthetase	ENSG00000128050	B	CTCGACTAACAGGGACTATAA	ACTATA
0.88	NM_004905	PRDX6	peroxiredoxin 6	ENSG00000117592	A	GTGGCAGAACTTGAAGTTCAA	AGTTCA
0.88	NM_021181	SLAMF7	SLAM family member 7	ENSG00000026751	A	CACTAATAGAACAATCCTAAA	TCCTAA
0.88	NM_012427	KLK5	kallikrein 5	ENSG00000167754	B	CAGACCGGGTGTCTACACGAA	ACACGA
0.87	NM_002769	PRSS1	protease, serine, 1 (trypsin 1)	ENSG00000173636	B	CTGAACAATGACATCATGTTA	CATGTT
0.87	NM_007331	WHSC1	Wolf-Hirschhorn syndrome candidate 1	ENSG00000109685	B	CAGAGTGTTCTAAGAACGGAA	AACGGA
0.87	NM_013277	RACGAP1	Rac GTPase activating protein 1	ENSG00000161800	B	CTGGTAGATAGAAGAGCTAAA	AGCTAA
0.87	NM_007040	HNRPUL1	heterogeneous nuclear ribonucleoprotein U-like 1	ENSG00000105323	A	AAGACCGAACAATAAAGCGAA	AAGCGA
0.87	NM_001001435	CCL4L	chemokine (C-C motif) ligand 4-like	ENSG00000187869	A	TCCATTATTTATATTAGTTTA	TAGTTT
0.87	NM_012279	ZNF346	zinc finger protein 346	ENSG00000113761	A	ACGCAAAGAACTTAAAGCTGA	AAGCTG
0.87	NM_003175	XCL2	chemokine (C motif) ligand 2	ENSG00000143185	B	TATGTTCTAATTAATAAATTA	TAAATT
0.87	NM_017481	UBQLN3	ubiquilin 3	ENSG00000175520	A	TTGAGATGCAATTACACCCAA	CACCCA
0.87	NM_207359	GADL1	glutamate decarboxylase-like 1	ENSG00000144644	A	CAGGCTGAATGTTTATCTCAA	ATCTCA
0.87	NM_002439	MSH3	mutS homolog 3 (E. coli)	ENSG00000113318	B	CCGCTAGAATTACAATACATA	ATACAT
0.87	NM_000235	LIPA	lipase A, lysosomal acid, cholesterol esterase (Wolman disease)	ENSG00000107798	B	CTGACTTAAGCGAGGTATAAA	GTATAA
0.87	NM_003107	SOX4	SRY (sex determining region Y)-box 4	ENSG00000124766	B	CACGGTCAAACTGAAATGGAT	AATGGA
0.87	NM_207359	GADL1	glutamate decarboxylase-like 1	ENSG00000144644	B	AAGCACAATAATTGACAGAAA	ACAGAA
0.87	NM_018972	GDAP1	ganglioside-induced differentiation-associated protein 1	ENSG00000104381	A	CGAGCGTGTCTTGAAGAGAAA	AGAGAA
0.87	NM_001182	ALDH7A1	aldehyde dehydrogenase 7 family, member A1	ENSG00000164904	B	TCCGATTCTCTATGTCTTTAA	TCTTTA
0.87	NM_015163	TRIM9	tripartite motif-containing 9	ENSG00000100505	A	CAGGGCAACACTAGTTTGATA	TTTGAT
0.87	NM_003858	CCNK	cyclin K	ENSG00000090061	B	ATCCTGGATCTTTACTCACAA	CTCACA
0.87	NM_005788	HRMT1L3	HMT1 hnRNP methyltransferase-like 3 (S. cerevisiae)	ENSG00000185238	B	TTGGAGTTGATCAATCTGAAA	TCTGAA
0.87	NM_005284	GPR6	G protein-coupled receptor 6	ENSG00000146360	A	ACGAATAAACCCATTACAAGA	TACAAG
0.87	NM_016114	ASB1	ankyrin repeat and SOCS box-containing 1	ENSG00000065802	B	CAGGAGGGTCTTCCCAAGATA	CAAGAT
0.87	NM_004555	NFATC3	nuclear factor of activated T-cells, cytoplasmic, calcineurin-dependent 3	ENSG00000072736	B	TGGGATATCATTGTTCAAATA	TCAAAT
0.87	NM_019029	CPVL	carboxypeptidase, vitellogenic-like	ENSG00000106066	B	CGGGATTTATACAGTGCACTA	TGCACT
0.86	NM_000635	RFX2	regulatory factor X, 2 (influences HLA class II expression)	ENSG00000087903	B	CTCACAGTTAACGGATTGTAA	ATTGTA
0.86	NM_032352	BRMS1L	breast cancer metastasis-suppressor 1-like	ENSG00000100916	A	ATGCAAATTCGTACAAAGGTA	AAAGGT
0.86	NM_138473	SP1	Sp1 transcription factor	ENSG00000185591	A	CAGCAAGTTCTGACAGGACTA	AGGACT
0.86	NM_020889	PHF12	PHD finger protein 12	ENSG00000109118	B	CAGGTTCTAGCAAGAGGAGAA	AGGAGA
0.86	NM_021170	HES4	hairy and enhancer of split 4 (Drosophila)	ENSG00000188290	A	AAACGTATTTATTATTCCAAA	TTCCAA
0.86	NM_002069	GNAI1	guanine nucleotide binding protein (G protein), alpha inhibiting activity polypeptide 1	ENSG00000127955	A	CACGTTAGATTTGGTTTGAAA	TTTGAA
0.86	NM_020387	RAB25	RAB25, member RAS oncogene family	ENSG00000132698	A	AGGGTTGAGGGCATTGAGCAA	TGAGCA
0.86	NM_020249	ADAMTS9	a disintegrin-like and metalloprotease (reprolysin type) with thrombospondin type 1 motif, 9	ENSG00000163638	A	CACGACAAATGTGATACCTTA	TACCTT
0.86	NM_002292	LAMB2	laminin, beta 2 (laminin S)	ENSG00000172037	B	CCAGGCCACCTTTGAACGCTA	AACGCT
0.86	NM_000358	TGFBI	transforming growth factor, beta-induced, 68kDa	ENSG00000120708	B	CCGCACCATAATGAGATGTGA	GATGTG
0.86	NM_000388	CASR	calcium-sensing receptor (hypocalciuric hypercalcemia 1, severe neonatal hyperparathyroidism)	ENSG00000036828	A	CACGCATTTACGGATATCCTA	TATCCT
0.86	NM_002353	TACSTD2	tumor-associated calcium signal transducer 2	ENSG00000184292	A	CTCGAAATAAGTGGTACTATT	TACTAT
0.86	NM_003877	SOCS2	suppressor of cytokine signaling 2	ENSG00000120833	A	TAGGCATTCTACCCTTTGAAA	TTTGAA
0.86	NM_020661	AICDA	activation-induced cytidine deaminase	ENSG00000111732	A	CAAAGGTATATTAACTATATA	CTATAT
0.86	NM_006799	PRSS21	protease, serine, 21 (testisin)	ENSG00000007038	B	ACCCTTGGCCTGTAACAAGAA	ACAAGA
0.86	NM_003791	MBTPS1	membrane-bound transcription factor protease, site 1	ENSG00000140943	A	CAGGGATAATTTAAGGATGAA	GGATGA
0.86	NM_178422	MPRA	membrane progestin receptor alpha	ENSG00000182749	B	TCCTTGGAAGTCCAAACTCTA	AACTCT
0.86	NM_006593	TBR1	T-box, brain, 1	ENSG00000136535	A	AAGTCTCGGCCTCCACATTAA	ACATTA
0.85	NM_174902	LOC143458	hypothetical protein LOC143458	ENSG00000179241	B	AAGGGACTATTTATATGTGTA	ATGTGT
0.85	NM_000362	TIMP3	tissue inhibitor of metalloproteinase 3 (Sorsby fundus dystrophy, pseudoinflammatory)	ENSG00000100234	B	CGGCGGCATTATTCCCTATAA	CCTATA
0.85	NM_023915	GPR87	G protein-coupled receptor 87	ENSG00000138271	A	CCGGTGCTTTATCTCATTATA	CATTAT
0.85	NM_001002233	RAB11FIP1	RAB11 family interacting protein 1 (class I)	ENSG00000156675	B	CAGGTTAATGATTACAATTAA	CAATTA
0.85	NM_000280	PAX6	paired box gene 6 (aniridia, keratitis)	ENSG00000007372	A	CCGAGAAAGACTAGCAGCCAA	CAGCCA
0.85	NM_004811	LPXN	leupaxin	ENSG00000110031	B	CTGCTTAATAGTCTTATAGAA	TATAGA
0.85	NM_000908	NPR3	natriuretic peptide receptor C/guanylate cyclase C (atrionatriuretic peptide receptor C)	ENSG00000113389	B	GAGGATTACGTTAACATGTTT	CATGTT
0.85	NM_001364	DLG2	discs, large homolog 2, chapsyn-110 (Drosophila)	ENSG00000150672	B	TACGCTCGATTTGAGGCCAAA	GGCCAA
0.85	NM_002506	NGFB	nerve growth factor, beta polypeptide	ENSG00000134259	B	TGCATGGTAATTTATAGTTTA	TAGTTT
0.85	NM_001228	CASP8	caspase 8, apoptosis-related cysteine protease	ENSG00000064012	A	AAGAGTCTGTGCCCAAATCAA	AAATCA
0.85	NM_004484	GPC3	glypican 3	ENSG00000147257	A	GTCAGTCAAATTATTGACAAA	TGACAA
0.85	NM_004740	TIAF1	TGFB1-induced anti-apoptotic factor 1	NA	B	TACCCGATGTATGGAAATAAA	AAATAA
0.85	NM_019841	TRPV5	transient receptor potential cation channel, subfamily V, member 5	ENSG00000127412	B	CAGGAGCATCCATCTGAGAAA	TGAGAA
0.85	NM_004985	KRAS2	v-Ki-ras2 Kirsten rat sarcoma 2 viral oncogene homolog	ENSG00000133703	A	AAGGAGAATTTAATAAAGATA	AAAGAT
0.85	NM_005181	CA3	carbonic anhydrase III, muscle specific	ENSG00000164879	A	GAGGTGTATGAAGATCATATA	TCATAT
0.85	NM_032023	RASSF4	Ras association (RalGDS/AF-6) domain family 4	ENSG00000107551	B	TCCGTGGATGGCAGATTTAAA	ATTTAA
0.85	NM_016622	MRPL35	mitochondrial ribosomal protein L35	ENSG00000132313	B	CCAGAGTAAACTCTTAGATAA	TAGATA
0.85	NM_005251	FOXC2	forkhead box C2 (MFH-1, mesenchyme forkhead 1)	NA	B	AACGTGCGGGAGATGTTCAAC	GTTCAA
0.85	NM_006530	YEATS4	YEATS domain containing 4	ENSG00000127337	B	CTCCATATGAAATTACTGAAA	ACTGAA
0.85	NM_001510	GRID2	glutamate receptor, ionotropic, delta 2	ENSG00000152208	B	CACGATTACAAATGGGATCAA	GGATCA
0.85	NM_152277	DC-UbP	dendritic cell-derived ubiquitin-like protein	ENSG00000168246	A	AGGCAGTTAAGAAATAGATAA	TAGATA
0.84	NM_021002	IFNA6	interferon, alpha 6	ENSG00000120235	A	CATCAAGAAACTTGCAAGAAA	CAAGAA
0.84	NM_007191	WIF1	WNT inhibitory factor 1	ENSG00000156076	B	TTGCATTGGCTTGAAGCAATA	AGCAAT
0.84	NM_170607	TCFL4	transcription factor-like 4	ENSG00000108788	A	CAGGTATAACACAGCACTACA	CACTAC
0.84	NM_014390	SND1	staphylococcal nuclease domain containing 1	ENSG00000197157	A	ATCCACCGTGTTGCAGATATA	AGATAT
0.84	NM_020640	RP42	RP42 homolog	ENSG00000043093	B	CTGGGCCGCTCTAAACATTTA	ACATTT
0.84	NM_003104	SORD	sorbitol dehydrogenase	ENSG00000140263	A	CTGGTAAGATTTAGACCTAAA	ACCTAA
0.84	NM_003922	HERC1	hect (homologous to the E6-AP (UBE3A) carboxyl terminus) domain and RCC1 (CHC1)-like domain (RLD) 1	ENSG00000103657	B	TCCGAACGCTAGTTCGATTAA	CGATTA
0.84	NM_003877	SOCS2	suppressor of cytokine signaling 2	ENSG00000120833	B	AAGAGGTAGCTAGGTGTTTAA	TGTTTA
0.84	NM_000060	BTD	biotinidase	ENSG00000169814	A	ATGCGATTGGTCTCAAGCTAA	AAGCTA
0.84	NM_000042	APOH	apolipoprotein H (beta-2-glycoprotein I)	ENSG00000091583	B	CTGGATGGCCCGGAAGAAATA	AGAAAT
0.84	NM_005292	GPR18	G protein-coupled receptor 18	ENSG00000125245	B	TACGGTCACTAAGCAATATAA	AATATA
0.84	NM_032242	PLXNA1	plexin A1	ENSG00000114554	A	AAAGACGATTTGAACAAGAAA	CAAGAA
0.84	NM_002990	CCL22	chemokine (C-C motif) ligand 22	ENSG00000102962	B	TAAGCTGGAGTTATATATGTA	ATATGT
0.84	XM_495873	LOC440040	similar to Metabotropic glutamate receptor 5 precursor (mGluR5)	NA	A	CCACATGGATCATCTAACTAA	TAACTA
0.84	NM_001842	CNTFR	ciliary neurotrophic factor receptor	ENSG00000122756	A	CTCCTATCCCACAGTATTTAA	TATTTA
0.84	NM_007192	SUPT16H	suppressor of Ty 16 homolog (S. cerevisiae)	ENSG00000092201	A	ACCGGAGTAATCCGAAACTGA	AAACTG
0.84	NM_004771	MMP20	matrix metalloproteinase 20 (enamelysin)	ENSG00000137674	A	ATCGATGCTGCTGTAGAATTA	AGAATT
0.84	NM_000126	ETFA	electron-transfer-flavoprotein, alpha polypeptide (glutaric aciduria II)	ENSG00000140374	A	CAGATATTTGTGGGTATTATA	TATTAT
0.84	NM_005484	PARP2	poly (ADP-ribose) polymerase family, member 2	ENSG00000129484	B	CGGCAGGGCGAGAGCATTAAA	CATTAA
0.84	NM_005446	P2RXL1	purinergic receptor P2X-like 1, orphan receptor	ENSG00000099957	B	CTGCTGTATGTGGATAGAGAA	TAGAGA
0.83	NM_000143	FH	fumarate hydratase	ENSG00000091483	A	TAGGATGTGCTAGGTCTAAGA	TCTAAG
0.83	NM_022474	MPP5	membrane protein, palmitoylated 5 (MAGUK p55 subfamily member 5)	ENSG00000072415	B	TTGGAGCGTATTCGGCAACAA	GCAACA
0.83	NM_012240	SIRT4	sirtuin (silent mating type information regulation 2 homolog) 4 (S. cerevisiae)	ENSG00000089163	B	CCAGCGGTACTGGGCGAGAAA	CGAGAA
0.83	NM_004168	SDHA	succinate dehydrogenase complex, subunit A, flavoprotein (Fp)	NA	A	AAGAGGGCATCTGCTAAAGTT	TAAAGT
0.83	NM_013246	CLC	cardiotrophin-like cytokine	ENSG00000175505	A	ACAGGATTTCCTGAAAGTTTA	AAGTTT
0.83	NM_003679	KMO	kynurenine 3-monooxygenase (kynurenine 3-hydroxylase)	ENSG00000117009	B	AAGGCTATTAATATCATACTA	CATACT
0.83	NM_021628	ALOXE3	arachidonate lipoxygenase 3	ENSG00000179148	A	AAGCCGCTGACCAAAGTCCAA	AGTCCA
0.83	NM_021601	CD79A	CD79A antigen (immunoglobulin-associated alpha)	ENSG00000105369	B	CAGCGGGTAATGAGCCCTTAA	CCCTTA
0.83	NM_003139	SRPR	signal recognition particle receptor ('docking protein')	NA	B	CAGAGAAATAAGTAATTTATA	ATTTAT
0.83	NM_019025	SMOX	spermine oxidase	ENSG00000088826	B	ACCGACAAGATCTTTCTGGAA	TCTGGA
0.83	NM_001524	HCRT	hypocretin (orexin) neuropeptide precursor	ENSG00000161610	B	CTGCCCGACTGCTGTCGTCAA	TCGTCA
0.83	NM_145043	NEIL2	nei like 2 (E. coli)	ENSG00000154328	A	ACCCAGGTCCATGGAAAGAAA	AAAGAA
0.83	NM_005393	PLXNB3	plexin B3	ENSG00000198753	A	CACAGGTACTATGATCAGATT	TCAGAT
0.83	NM_024551	ADIPOR2	adiponectin receptor 2	ENSG00000006831	A	TCGGCTCTCCTTGAATAAGAA	ATAAGA
0.83	NM_015528	RNF167	ring finger protein 167	ENSG00000108523	A	CTGGATCCCGTCTGTATTTAT	TATTTA
0.83	NM_016183	C1orf33	chromosome 1 open reading frame 33	ENSG00000053372	B	TACGCCCGAGCTGGTAACAAA	TAACAA
0.83	NM_033179	OR51B4	olfactory receptor, family 51, subfamily B, member 4	ENSG00000183251	B	TTCTTATATACTAATCCTTAA	TCCTTA
0.83	NM_178864	NXF	HLH-PAS transcription factor NXF	ENSG00000174576	A	TTGAATAAGTCTGTGACTTAA	GACTTA
0.83	NM_025141	BLP2	BBP-like protein 2	ENSG00000184277	B	CTGAACTATGCTAATCTGGAA	TCTGGA
0.83	NM_024297	MGC2941	hypothetical protein MGC2941	ENSG00000040633	A	AGCCTGCGTGTTGTAAATAAA	AAATAA
0.82	NM_002507	NGFR	nerve growth factor receptor (TNFR superfamily, member 16)	ENSG00000064300	B	ACGTTAAGTGATGAACATTAA	ACATTA
0.82	NM_001903	CTNNA1	catenin (cadherin-associated protein), alpha 1, 102kDa	ENSG00000044115	B	GCGAATTGTGGCAGAGTGTAA	AGTGTA
0.82	NM_006167	NKX3-1	NK3 transcription factor related, locus 1 (Drosophila)	ENSG00000167034	A	CCGGAGTACTAGCCAGCACAA	AGCACA
0.82	NM_021005	NR2F2	nuclear receptor subfamily 2, group F, member 2	ENSG00000185551	B	GTGGAATTTATTGGCAGCCAA	CAGCCA
0.82	NM_015430	DKFZP586H2123	regeneration associated muscle protease	ENSG00000149090	A	CCCAACTTTCAGTTATACGAA	ATACGA
0.82	NM_001308	CPN1	carboxypeptidase N, polypeptide 1, 50kD	ENSG00000120054	B	CAAGGGAATGCAAGACTTTAA	ACTTTA
0.82	NM_003951	SLC25A14	solute carrier family 25 (mitochondrial carrier, brain), member 14	ENSG00000102078	B	ACCGATGTTCTAAAGATTCGA	GATTCG
0.82	NM_002184	IL6ST	interleukin 6 signal transducer (gp130, oncostatin M receptor)	ENSG00000134352	B	CACATTGTACATGGTACGAAT	TACGAA
0.82	NM_002086	GRB2	growth factor receptor-bound protein 2	ENSG00000177885	B	CCCGTGAACCGGAACGTCTAA	CGTCTA
0.82	BC028701	KCNU1	potassium channel, subfamily U, member 1	NA	A	AAGAGCAATCGGCTAGGTTTA	AGGTTT
0.82	NM_012181	FKBP8	FK506 binding protein 8, 38kDa	NA	B	AAGACAACATCAAGGCTCTCT	GCTCTC
0.82	NM_000705	ATP4B	ATPase, H+/K+ exchanging, beta polypeptide	NA	B	TTGCAATTCCTAAGTTGTAAA	TTGTAA
0.82	NM_001201	BMP3	bone morphogenetic protein 3 (osteogenic)	ENSG00000152785	A	CAGGAGATACCTCAAGGTAGA	AGGTAG
0.82	NM_012211	ITGA11	integrin, alpha 11	ENSG00000137809	B	ACCTGTTTGTTTATAACGGAA	AACGGA
0.82	XM_211557	LOC284623	hypothetical LOC284623	NA	B	CAGTATTCAGACAAACTGAAA	ACTGAA
0.82	NM_033329	SIGLEC12	sialic acid binding Ig-like lectin 12	ENSG00000160296	B	CCGAGACTGATTCCTTTAGAA	TTTAGA
0.82	NM_002023	FMOD	fibromodulin	ENSG00000122176	A	CTGGATTGCTCTCCACGGCAA	ACGGCA
0.82	NM_018398	CACNA2D3	calcium channel, voltage-dependent, alpha 2/delta 3 subunit	ENSG00000157445	B	AGCGATTAAGCTCTACCTAAA	ACCTAA
0.82	NM_025126	RNF34	ring finger protein 34	ENSG00000170633	B	CGGCACAGGTACAAAGTGAAA	AGTGAA
0.82	NM_033179	OR51B4	olfactory receptor, family 51, subfamily B, member 4	ENSG00000183251	A	CTGTGCTGATATCACGTTTAA	CGTTTA
0.82	NM_003206	TCF21	transcription factor 21	ENSG00000118526	A	ATCTTTCTTTATATTGCTAAA	TGCTAA
0.82	NM_000565	IL6R	interleukin 6 receptor	ENSG00000160712	A	ACCCAGTTAGCTCTCAAGTTA	CAAGTT
0.81	NM_005231	CTTN	cortactin	ENSG00000085733	B	CACCAGGAGCATATCAACATA	CAACAT
0.81	NM_015915	SPG3A	spastic paraplegia 3A (autosomal dominant)	ENSG00000198513	B	CCCGAGAGCCTAGATATTAAA	TATTAA
0.81	NM_017580	ZRANB1	zinc finger, RAN-binding domain containing 1	NA	B	CAAGGGTGAAATCTTCGTATA	TCGTAT
0.81	NM_002451	MTAP	methylthioadenosine phosphorylase	ENSG00000099810	B	ATGGGTTAGGAAGTCACGAAA	CACGAA
0.81	NM_138361	LRSAM1	leucine rich repeat and sterile alpha motif containing 1	ENSG00000148356	B	CTGGAGAAACTCGAGTTTGAA	GTTTGA
0.81	BLANK	BLANK	BLANK	-	B	-
0.81	NM_002164	INDO	indoleamine-pyrrole 2,3 dioxygenase	ENSG00000131203	A	CCGTAAGGTCTTGCCAAGAAA	CAAGAA
0.81	NM_002290	LAMA4	laminin, alpha 4	ENSG00000112769	B	ATCAAGGTTTAATAAAGTAAA	AAGTAA
0.81	NM_031483	ITCH	itchy homolog E3 ubiquitin protein ligase (mouse)	ENSG00000078747	A	GACCGCAGACATAAATATCTA	ATATCT
0.81	NM_020178	CA10	carbonic anhydrase X	ENSG00000154975	B	AACCATGAGCTATATACGAAT	TACGAA
0.81	XM_497309	LOC390221	similar to folate receptor 1 precursor	NA	A	CTGCCTGCAAACGGCACTTTA	CACTTT
0.81	NM_000775	CYP2J2	cytochrome P450, family 2, subfamily J, polypeptide 2	ENSG00000134716	B	AAAGTTCTTGTAAGAATCAAA	AATCAA
0.81	NM_032515	BOK	BCL2-related ovarian killer	ENSG00000176720	B	GCCCTGCACATTCAATCTGAA	ATCTGA
0.81	NM_153232	CRI2	CREBBP/EP300 inhibitor 2	ENSG00000176396	A	TAAGATGTTAACGCTGAGTTA	TGAGTT
0.81	NM_003225	TFF1	trefoil factor 1 (breast cancer, estrogen-inducible sequence expressed in)	ENSG00000160182	A	TCGGCTCACAACACAGATTGA	AGATTG
0.81	NM_031463	HSDL1	hydroxysteroid dehydrogenase like 1	ENSG00000103160	B	TGGAATGAACTTATTCCTAGA	TCCTAG
0.81	NM_015049	ALS2CR3	amyotrophic lateral sclerosis 2 (juvenile) chromosome region, candidate 3	ENSG00000115993	A	CACGACCAGGTGTCATTACTA	ATTACT
0.81	NM_024053	C22orf18	chromosome 22 open reading frame 18	ENSG00000100162	B	CCTGATCGTGTTTGTGGTTAA	TGGTTA
0.81	NM_002548	OR1D2	olfactory receptor, family 1, subfamily D, member 2	ENSG00000184166	A	CACTTTGTATGGTATACCTAA	TACCTA
0.8	NM_020040	TUBB4Q	tubulin, beta polypeptide 4, member Q	ENSG00000127589	B	CCAGCAGATGTTTGATGCTAA	ATGCTA
0.8	NM_004659	MMP23A	matrix metalloproteinase 23A	ENSG00000196494	A	CAGAAGATCCTCCACAAGAAA	CAAGAA
0.8	NM_000647	CCR2	chemokine (C-C motif) receptor 2	ENSG00000121807	A	CCACATCTCGTTCTCGGTTTA	CGGTTT
0.8	NM_006143	GPR19	G protein-coupled receptor 19	ENSG00000183150	B	CCGGTTCTACACCATCGTCTA	TCGTCT
0.8	NM_207378	SERPINA13	serine (or cysteine) proteinase inhibitor, clade A (alpha-1 antiproteinase, antitrypsin), member 13	ENSG00000187483	A	AAGGATAGTAATGGTGATCAA	TGATCA
0.8	NM_000351	STS	steroid sulfatase (microsomal), arylsulfatase C, isozyme S	ENSG00000101846	A	TAGATTAATGACGTATACATA	ATACAT
0.8	BLANK	BLANK	BLANK	-	A	-
0.8	NM_005137	DGCR2	DiGeorge syndrome critical region gene 2	ENSG00000070413	A	GAGGTGGGATTTGATACTGTA	TACTGT
0.8	NM_023915	GPR87	G protein-coupled receptor 87	ENSG00000138271	B	TCGGAAGTTCGCATATATTAT	ATATTA
0.8	BLANK	BLANK	BLANK	-	A	-
0.8	NM_032843	FIBCD1	fibrinogen C domain containing 1	ENSG00000130720	B	CCGGGCCATCCCTGACACGAA	ACACGA
0.8	NM_018402	IL26	interleukin 26	ENSG00000111536	B	CAAGTACATTGTGTCAACTTA	CAACTT
0.8	NM_004297	GNA14	guanine nucleotide binding protein (G protein), alpha 14	ENSG00000156049	A	AGGGAATTCAACCTTGTCTAA	TGTCTA
0.8	NM_206920	AEGP	apical early endosomal glycoprotein precursor	ENSG00000177943	A	CTCCACCTGGCTTATTATTTA	TTATTT
0.8	NM_000796	DRD3	dopamine receptor D3	ENSG00000151577	B	CAGGTGGAGTCTGGAATTTCA	AATTTC
0.8	NM_002343	LTF	lactotransferrin	ENSG00000012223	B	CAGAGAGAGCACAGTGTTTGA	TGTTTG
0.8	NM_000243	MEFV	Mediterranean fever	ENSG00000103313	A	AAGGCATATGACACCCGCGTA	CCGCGT
0.8	NM_004339	PTTG1IP	pituitary tumor-transforming 1 interacting protein	ENSG00000183255	A	AACCCGTATGCTAGATTTGAA	ATTTGA
0.8	NM_033084	FANCD2	Fanconi anemia, complementation group D2	ENSG00000144554	B	TTGGAGGAGATTGATGGTCTA	TGGTCT
0.8	NM_002032	FTH1	ferritin, heavy polypeptide 1	ENSG00000167996	A	ACGAGTATTTGTATTTATTAA	TTATTA
0.8	NM_032510	PARD6G	par-6 partitioning defective 6 homolog gamma (C. elegans)	ENSG00000178184	B	AACGCCTGTAGAGACACTCTA	CACTCT
0.8	NM_153259	MCOLN2	mucolipin 2	ENSG00000153898	B	CTCTATTAGTCTGTTAATTTA	TAATTT
0.8	NM_024963	FBXL18	F-box and leucine-rich repeat protein 18	ENSG00000155034	A	CAGCCAGTTTCTGTTGTTTGA	TGTTTG
0.79	NM_006990	WASF2	WAS protein family, member 2	ENSG00000158195	A	TAGGATTAGATCATTAGCTCA	TAGCTC
0.79	NM_178123	SESTD1	SEC14 and spectrin domains 1	ENSG00000187231	A	ATCCCGCATGTTGTCAACATA	CAACAT
0.79	NM_006641	CCR9	chemokine (C-C motif) receptor 9	ENSG00000173585	B	CAGTCTTGTTATCCTTGTCTA	TTGTCT
0.79	NM_006475	POSTN	periostin, osteoblast specific factor	ENSG00000133110	A	CTGCTTATTGTTAACCCTATA	CCCTAT
0.79	NM_021999	ITM2B	integral membrane protein 2B	ENSG00000136156	A	TAGGTAGTAGGAAGAATTACA	AATTAC
0.79	NM_000694	ALDH3B1	aldehyde dehydrogenase 3 family, member B1	ENSG00000006534	A	CAGGAGCTTGTAACTCTTTAT	TCTTTA
0.79	NM_001622	AHSG	alpha-2-HS-glycoprotein	ENSG00000145192	B	CTGAAAGACCTTCCTTAATAA	TTAATA
0.79	NM_004621	TRPC6	transient receptor potential cation channel, subfamily C, member 6	ENSG00000137672	A	CACTTAGCCATTGAATGTAAA	ATGTAA
0.79	NM_005272	GNAT2	guanine nucleotide binding protein (G protein), alpha transducing activity polypeptide 2	ENSG00000134183	B	AACCAATTAGAACGAATTACA	AATTAC
0.79	NM_000729	CCK	cholecystokinin	ENSG00000187094	A	ACGAATGTCCATCGTTAAGAA	TTAAGA
0.79	NM_021074	NDUFV2	NADH dehydrogenase (ubiquinone) flavoprotein 2, 24kDa	ENSG00000178127	A	CAGGCCTTTAATTTATATTGA	ATATTG
0.79	NM_006444	SMC2L1	SMC2 structural maintenance of chromosomes 2-like 1 (yeast)	ENSG00000136824	A	CAGGTGGTTATTGGTGGTAGA	TGGTAG
0.79	NM_005468	NAALADL1	N-acetylated alpha-linked acidic dipeptidase-like 1	ENSG00000168060	A	CTCCGGTGCTTTATATTTACA	ATTTAC
0.79	NM_015627	ARH	LDL receptor adaptor protein	ENSG00000157978	B	CTAGATTTATTTGGAAATATT	AAATAT
0.79	NM_000803	FOLR2	folate receptor 2 (fetal)	ENSG00000165457	A	ATGCTTCTATTAGTCACCTAA	CACCTA
0.79	NM_000152	GAA	glucosidase, alpha; acid (Pompe disease, glycogen storage disease type II)	ENSG00000171298	B	CAGGAATAACACGATCGTGAA	TCGTGA
0.79	NM_005985	SNAI1	snail homolog 1 (Drosophila)	ENSG00000124216	A	AAGCAGTTAATTTATATATTA	TATATT
0.79	NM_014005	PCDHA9	protocadherin alpha 9	ENSG00000081842	A	CACCTTGAATATAGTCTTATA	TCTTAT
0.79	NM_004182	UXT	ubiquitously-expressed transcript	ENSG00000126756	A	CAAGGACTCCATGAATATCAA	ATATCA
0.79	NM_004177	STX3A	syntaxin 3A	ENSG00000166900	B	CCCGGAAGAAATTGATAATTA	ATAATT
0.79	NM_006605	RFPL2	ret finger protein-like 2	ENSG00000128253	A	CAAGTTCAAATTAATGTATTA	TGTATT
0.79	NM_006204	PDE6C	phosphodiesterase 6C, cGMP-specific, cone, alpha prime	ENSG00000095464	A	ACGGATTGATTAAATGTGGAA	TGTGGA
0.79	NM_000379	XDH	xanthine dehydrogenase	ENSG00000158125	B	CCGGATTGTGGTTCGAGTGAA	GAGTGA
0.79	XM_371332	KIF21B	kinesin family member 21B	ENSG00000116852	A	CCGGGTAAAGTTGTGGAATTA	GGAATT
0.79	NM_001286	CLCN6	chloride channel 6	ENSG00000011021	B	TCAGATTTACGTCTACCCTAA	ACCCTA
0.79	NM_000166	GJB1	gap junction protein, beta 1, 32kDa (connexin 32, Charcot-Marie-Tooth neuropathy, X-linked)	ENSG00000169562	A	GCCTGAAATGTTACACATTAA	ACATTA
0.79	NM_000668	ADH1B	alcohol dehydrogenase IB (class I), beta polypeptide	ENSG00000196616	A	AAGACCTTAGACATAAAGTAA	AAAGTA
0.78	NM_000406	GNRHR	gonadotropin-releasing hormone receptor	ENSG00000109163	A	AAGCATGGATTGGATCAGTAA	TCAGTA
0.78	NM_001559	IL12RB2	interleukin 12 receptor, beta 2	ENSG00000081985	A	CAGGCGACACGTGGAAGAATA	AAGAAT
0.78	NM_020654	SENP7	SUMO1/sentrin specific protease 7	ENSG00000138468	B	ACCGTGAGACAACTAATGAAA	AATGAA
0.78	NM_000658	AIRE	autoimmune regulator (autoimmune polyendocrinopathy candidiasis ectodermal dystrophy)	ENSG00000160224	B	CCGGCCGGCTGGGATCAAGAA	TCAAGA
0.78	NM_001755	CBFB	core-binding factor, beta subunit	ENSG00000067955	A	TACAAAGGTAATATTGTATTA	TGTATT
0.78	NM_006922	SCN3A	sodium channel, voltage-gated, type III, alpha	ENSG00000153253	A	CTCCCATAATAAATTATATAA	TATATA
0.78	NM_000758	CSF2	colony stimulating factor 2 (granulocyte-macrophage)	ENSG00000164400	B	GACAGAAATCAGTAATATTTA	ATATTT
0.78	NM_002916	RFC4	replication factor C (activator 1) 4, 37kDa	ENSG00000163918	B	CCGATTCTGTCTTATCTGTAA	TCTGTA
0.78	NM_020996	FGF6	fibroblast growth factor 6	ENSG00000111241	A	AAGCATCATCTGTTCGATTGA	CGATTG
0.78	XM_290552	CNGA4	cyclic nucleotide gated channel alpha 4	NA	B	TAGCATGAGCTCTGTCATCTA	TCATCT
0.78	NM_014727	MLL4	myeloid/lymphoid or mixed-lineage leukemia 4	ENSG00000105663	B	TCGAATCAAAGTGCCCAACTA	CCAACT
0.78	NM_013282	UHRF1	ubiquitin-like, containing PHD and RING finger domains, 1	ENSG00000034063	B	ACCAAGAAAGATATAACGTTA	AACGTT
0.78	NM_004343	CALR	calreticulin	ENSG00000179218	B	TTGGCTCACACTGAGAATGTA	GAATGT
0.78	NM_005292	GPR18	G protein-coupled receptor 18	ENSG00000125245	A	CTGGTAGTCTACGGTCACTAA	TCACTA
0.78	NM_006918	SC5DL	sterol-C5-desaturase (ERG3 delta-5-desaturase homolog, fungal)-like	ENSG00000109929	B	AACGTTGGTATGATAATGATA	AATGAT
0.78	NM_013271	PCSK1N	proprotein convertase subtilisin/kexin type 1 inhibitor	ENSG00000102109	A	CAGCACGTCCAGAGCAACTTA	CAACTT
0.78	NM_002299	LCT	lactase	ENSG00000115850	A	ACGGAGGATACTGATAGGATA	TAGGAT
0.78	NM_004590	CCL16	chemokine (C-C motif) ligand 16	ENSG00000161573	B	CAGGAACTTGTCCACGGTTAA	CGGTTA
0.78	NM_000865	HTR1E	5-hydroxytryptamine (serotonin) receptor 1E	ENSG00000168830	A	CAGCATGGCTATAAGACCCAA	GACCCA
0.78	NM_198120	EBAG9	estrogen receptor binding site associated, antigen, 9	ENSG00000147654	B	CTCTTAGTGATTGAGACTCAA	GACTCA
0.78	NM_004416	DTX1	deltex homolog 1 (Drosophila)	ENSG00000135144	A	GACCAAGAAGAAGCACCTTAA	ACCTTA
0.78	NM_000640	IL13RA2	interleukin 13 receptor, alpha 2	ENSG00000123496	B	CAGGATATGGATTGCGTATAT	CGTATA
0.78	NM_005284	GPR6	G protein-coupled receptor 6	ENSG00000146360	B	CTGCTTAATTATAGCACTTTA	CACTTT
0.78	NM_014885	ANAPC10	anaphase promoting complex subunit 10	ENSG00000164162	A	ATCCTGTATTCAAATAATATA	TAATAT
0.78	NM_006545	TUSC4	tumor suppressor candidate 4	ENSG00000114388	A	CCGGGATGTGTTCCAGCTATA	AGCTAT
0.77	NM_006017	PROM1	prominin 1	ENSG00000007062	A	ACCTTTGAGTTTGGTCCCTAA	TCCCTA
0.77	NM_002068	GNA15	guanine nucleotide binding protein (G protein), alpha 15 (Gq class)	ENSG00000060558	B	CCGGTTTGCGGACGAGAGAAA	AGAGAA
0.77	NM_152443	RDH12	retinol dehydrogenase 12 (all-trans and 9-cis)	ENSG00000139988	A	CACCATCACTGCCTATTTCTA	ATTTCT
0.77	NM_000781	CYP11A1	cytochrome P450, family 11, subfamily A, polypeptide 1	ENSG00000140459	B	TACTGGGAATTGAGACAGAAA	ACAGAA
0.77	NM_000714	BZRP	benzodiazapine receptor (peripheral)	ENSG00000100300	A	CGGCTCCTACCTGGTCTGGAA	TCTGGA
0.77	NM_014112	TRPS1	trichorhinophalangeal syndrome I	ENSG00000104447	B	GAGGGTGTTCTTGACGATTAA	CGATTA
0.77	NM_000564	IL5RA	interleukin 5 receptor, alpha	ENSG00000091181	B	CACGCCATTGATCAAATAAAT	AATAAA
0.77	NM_004554	NFATC4	nuclear factor of activated T-cells, cytoplasmic, calcineurin-dependent 4	ENSG00000100968	A	AAACAGCTTATTACAATTCAA	AATTCA
0.77	NM_003633	ENC1	ectodermal-neural cortex (with BTB-like domain)	ENSG00000171617	A	ACGGCATGTATCACAGATGTA	AGATGT
0.77	NM_020530	OSM	oncostatin M	ENSG00000099985	B	CTGACGTAAGGTGGATATTAA	ATATTA
0.77	NM_006877	GMPR	guanosine monophosphate reductase	ENSG00000137198	B	CTCCATGTTTACAGCAATTCA	CAATTC
0.77	NM_199335	FYB	FYN binding protein (FYB-120/130)	ENSG00000082074	B	CAGGAAGAAATGACCTGTCTA	CTGTCT
0.77	NM_172313	CSF3R	colony stimulating factor 3 receptor (granulocyte)	ENSG00000119535	B	CCAGGCGATCTGCATACTTTA	TACTTT
0.77	NM_000647	CCR2	chemokine (C-C motif) receptor 2	ENSG00000121807	B	TACGGTGCTCCCTGTCATAAA	TCATAA
0.77	XM_166966	LOC220429	similar to meningioma expressed antigen 6 isoform 1	NA	A	CCGGCTAGAGAAAGAGAAATT	AGAAAT
0.77	NM_024021	MS4A4A	membrane-spanning 4-domains, subfamily A, member 4	ENSG00000110079	A	CCGTGTATATCGGGTACACAA	TACACA
0.77	NM_001869	CPA2	carboxypeptidase A2 (pancreatic)	ENSG00000158516	A	CCCGGTCCAAGGTATCTGGAA	TCTGGA
0.77	NM_006937	SUMO2	SMT3 suppressor of mif two 3 homolog 2 (yeast)	ENSG00000180283	A	GCGTCTTGTTGTTTAAATAAA	AAATAA
0.77	NM_002438	MRC1	mannose receptor, C type 1	ENSG00000120586	B	ATGGAAATATGTAAACAGAAA	ACAGAA
0.77	NM_006265	RAD21	RAD21 homolog (S. pombe)	ENSG00000164754	A	ATCGATGAGCCCATTATTGAA	TATTGA
0.77	XM_113962	KIAA0650	KIAA0650 protein	ENSG00000101596	A	CCCGTTCGTCTCAATGTTAAA	TGTTAA
0.77	NM_003807	TNFSF14	tumor necrosis factor (ligand) superfamily, member 14	NA	B	AAGCTGATACAAGAGCGAAGG	GCGAAG
0.77	NM_006037	HDAC4	histone deacetylase 4	ENSG00000068024	A	ACGGTTTATTCTGATTGAGAA	TTGAGA
0.77	NM_003844	TNFRSF10A	tumor necrosis factor receptor superfamily, member 10a	ENSG00000104689	B	CCGGGTCCACAAGACCTTCAA	CCTTCA
0.77	NM_033282	OPN4	opsin 4 (melanopsin)	ENSG00000122375	B	TCGCGTAGTTACCTATCTGAA	ATCTGA
0.77	NM_015657	ABCA12	ABCA12 ATP-binding cassette, sub-family A (ABC1) member 12	ENSG00000144452	A	CAGGTGACTCCGATAATATAA	AATATA
0.77	NM_173490	LOC134285	hypothetical protein LOC134285	ENSG00000157111	A	CAGGACAGACACGTCAGCAAA	CAGCAA
0.77	NM_144599	NIPA1	non imprinted in Prader-Willi/Angelman syndrome 1	ENSG00000170113	B	CTCGATCATGGTGTTAGAATT	TAGAAT
0.77	NM_003324	TULP3	tubby like protein 3	ENSG00000078246	B	ATGGGTGAGAGATGATTTAAA	ATTTAA
0.77	NM_005022	PFN1	profilin 1	ENSG00000108518	A	CGGGTGGAACGCCTACATCGA	ACATCG
0.77	NM_016373	WWOX	WW domain containing oxidoreductase	ENSG00000186153	B	CCCATCGATTTACAGATATTA	GATATT
0.76	NM_018976	SLC38A2	solute carrier family 38, member 2	ENSG00000134294	A	CTCATCAGGCATAATGTCTAA	TGTCTA
0.76	NM_173804	MGC30208	hypothetical protein MGC30208	ENSG00000180089	B	TCGCGGTTAATGACAGCAGAA	AGCAGA
0.76	NM_014868	RNF10	ring finger protein 10	ENSG00000022840	B	TTCGATGAAGAAACCACGGAA	CACGGA
0.76	NM_000182	HADHA	hydroxyacyl-Coenzyme A dehydrogenase/3-ketoacyl-Coenzyme A thiolase/enoyl-Coenzyme A hydratase (trifunctional protein), alpha subunit	ENSG00000084754	A	CACGGTGTACCGGGATATTAA	ATATTA
0.76	NM_005624	CCL25	chemokine (C-C motif) ligand 25	NA	A	AAGAAGTTGAGTTCTGGAAAC	TGGAAA
0.76	NM_000535	PMS2	PMS2 postmeiotic segregation increased 2 (S. cerevisiae)	ENSG00000122512	B	CCGGATGTAAATTTCGAGTTT	CGAGTT
0.76	NM_005811	GDF11	growth differentiation factor 11	ENSG00000135414	A	CTGAAATGGAGTAATAAATGA	TAAATG
0.76	NM_000794	DRD1	dopamine receptor D1	ENSG00000184845	A	ACGGTGAGTATCAATAACAAT	TAACAA
0.76	NM_002466	MYBL2	v-myb myeloblastosis viral oncogene homolog (avian)-like 2	ENSG00000101057	A	CACTGGAACTCTACCATCAAA	CATCAA
0.76	NM_019592	RNF20	ring finger protein 20	ENSG00000155827	B	ACGGGTGAATTCCAAAGGTTA	AAGGTT
0.76	NM_182767	SLC6A15	solute carrier family 6 (neurotransmitter transporter), member 15	ENSG00000072041	A	CCCAATGGACGGTATGGAATA	TGGAAT
0.76	NM_021626	SCPEP1	serine carboxypeptidase 1	ENSG00000121064	B	AAGCAAATGATGTGATTTATA	ATTTAT
0.76	NM_003291	TPP2	tripeptidyl peptidase II	ENSG00000134900	B	ATGGAAGCATAATATAATTTA	TAATTT
0.76	NM_002545	OPCML	opioid binding protein/cell adhesion molecule-like	ENSG00000183715	A	CTGGGACACTATCCTACTATA	TACTAT
0.76	AY181245.1	EMR4	egf-like module containing, mucin-like, hormone receptor-like 4	ENSG00000186629	B	CGGATTGTTACGAGAACAATA	AACAAT
0.76	NM_002804	PSMC3	proteasome (prosome, macropain) 26S subunit, ATPase, 3	ENSG00000165916	B	TAAGGTAATTGCAGCCACAAA	CCACAA
0.76	NM_004301	ACTL6A	actin-like 6A	ENSG00000136518	A	AAAGCTTTAACTGGCTCTATA	CTCTAT
0.76	NM_001071	TYMS	thymidylate synthetase	ENSG00000176890	B	CCGTGACCTATCAGTTATTAA	TTATTA
0.76	NM_024496	C14orf4	chromosome 14 open reading frame 4	ENSG00000119669	B	TCGCATCGAATTCGTGATCGA	TGATCG
0.76	NM_022898	BCL11B	B-cell CLL/lymphoma 11B (zinc finger protein)	ENSG00000127152	A	CAGAGGTGGGTTAAACTGTAA	ACTGTA
0.76	NM_006311	NCOR1	nuclear receptor co-repressor 1	ENSG00000141027	B	AGGCAATTCAGTGGACTATAA	ACTATA
0.76	BLANK	BLANK	BLANK	-	A	-
0.75	NM_031436	AKR1CL2	aldo-keto reductase family 1, member C-like 2	ENSG00000165568	B	AGGGAAGAATATACAGATTGA	AGATTG
0.75	NM_005701	RNUT1	RNA, U transporter 1	ENSG00000169371	B	CAGGCGAAACTCAACAGCAAA	CAGCAA
0.75	NM_080817	GPR82	G protein-coupled receptor 82	ENSG00000171657	A	ATGCCTTTCATGAGTATCTAT	TATCTA
0.75	NM_152676	FBXO15	F-box protein 15	ENSG00000141665	A	ATGGCATTCTTTAATTGCAAA	TTGCAA
0.75	NM_000513	OPN1MW	opsin 1 (cone pigments), medium-wave-sensitive (color blindness, deutan)	ENSG00000147380	A	CAGCATCATCGTGCTCTGCTA	TCTGCT
0.75	NM_017716	MS4A12	membrane-spanning 4-domains, subfamily A, member 12	ENSG00000071203	A	CAACCGGGTCAAGGAAATATA	AAATAT
0.75	NM_012112	TPX2	TPX2, microtubule-associated protein homolog (Xenopus laevis)	ENSG00000088325	B	AAGGCTAATAATGAGATGTAA	GATGTA
0.75	NM_022146	GPR147	G protein-coupled receptor 147	ENSG00000148734	B	CTGTTTCATCGTGCTCAAGAA	TCAAGA
0.75	NM_015986	CRLF3	cytokine receptor-like factor 3	ENSG00000176390	B	TTCGAGTAACTATAAGTTCAA	AGTTCA
0.75	NM_014879	P2RY14	purinergic receptor P2Y, G-protein coupled, 14	ENSG00000174944	A	ACCCATCAGTAATTTCTCTAA	TCTCTA
0.75	NM_003562	SLC25A11	solute carrier family 25 (mitochondrial carrier; oxoglutarate carrier), member 11	ENSG00000108528	A	TTGGATTGATGACACCAGCAA	CCAGCA
0.75	XM_086409	KIAA2025	KIAA2025 protein	ENSG00000135870	B	CTGCAAGCAATTCAGATTAAA	GATTAA
0.75	NM_006078	CACNG2	calcium channel, voltage-dependent, gamma subunit 2	ENSG00000166862	B	ATCCATTATATTAGTAGTGGA	TAGTGG
0.75	NM_005290	GPR15	G protein-coupled receptor 15	ENSG00000154165	B	TTGCGGCAAGAACACTATTTA	CTATTT
0.75	NM_012296	GAB2	GRB2-associated binding protein 2	ENSG00000033327	A	AACCTCAAACCTGATCGGAAA	TCGGAA
0.75	NM_001266	CES1	carboxylesterase 1 (monocyte/macrophage serine esterase 1)	ENSG00000196959	A	CTGGTTGATTCCAATGTTGAT	TGTTGA
0.75	NM_014168	HSPC133	HSPC133 protein	ENSG00000138382	B	TCACACCACCTTATAGCTATA	AGCTAT
0.75	NM_005242	F2RL1	coagulation factor II (thrombin) receptor-like 1	ENSG00000164251	B	CCGAAGTGTCCGCACTGTAAA	CTGTAA
0.75	NM_005354	JUND	jun D proto-oncogene	ENSG00000130522	A	GAGGATGGAAACACCCTTCTA	CCTTCT
0.75	NM_032268	ZNRF1	zinc and ring finger 1	ENSG00000186187	B	AAGTGTTATACAATCAAGAAA	CAAGAA
0.75	NM_207647	MGC45564	similar to fibronectin type 3 and SPRY domain-containing protein	ENSG00000106701	B	AACAGTTGCTATATTCCTTTA	TCCTTT
0.75	XM_291105	MGC21874	transcriptional adaptor 2 (ADA2 homolog, yeast)-beta	ENSG00000173011	A	AACCCATTGTACAAAGTTCAA	AGTTCA
0.75	NM_020795	NLGN2	neuroligin 2	ENSG00000169992	A	AAAGATGAAGAGAATATTGTA	TATTGT
0.75	NM_007361	NID2	nidogen 2 (osteonidogen)	ENSG00000087303	B	AAAGCACATGTGATCAATATA	CAATAT
0.75	NM_018113	LIMR	lipocalin-interacting membrane receptor	ENSG00000139636	B	TCCGCGAGTGTATTATATCAA	ATATCA
0.75	NM_006715	MAN2C1	mannosidase, alpha, class 2C, member 1	ENSG00000140400	B	CTCGCTCTTGCGGGCGCCTAA	CGCCTA
0.75	NM_004389	CTNNA2	catenin (cadherin-associated protein), alpha 2	ENSG00000066032	A	CCCATGAATTGAACAATTTAA	AATTTA
0.75	NM_012083	FRAT2	frequently rearranged in advanced T-cell lymphomas 2	ENSG00000181274	A	AGGAATCGCGATGGCTTTATA	CTTTAT
0.75	NM_014430	CIDEB	cell death-inducing DFFA-like effector b	ENSG00000136305	B	CCGATTCACCTTTGACGTGTA	ACGTGT
0.75	NM_002887	RARS	arginyl-tRNA synthetase	ENSG00000113643	A	TCCCGCCAAGAGTTAAATAAA	AAATAA
0.75	NM_006637	OR5I1	olfactory receptor, family 5, subfamily I, member 1	ENSG00000167825	B	GCGGTTGATTGTCTTGTCATA	TGTCAT
0.74	NM_022333	TIAL1	TIA1 cytotoxic granule-associated RNA binding protein-like 1	ENSG00000151923	A	ATCGGATGCCCGGGTAGTTAA	TAGTTA
0.74	NM_006918	SC5DL	sterol-C5-desaturase (ERG3 delta-5-desaturase homolog, fungal)-like	ENSG00000109929	A	ATCGATATCACCATGATTTAA	GATTTA
0.74	NM_002309	LIF	leukemia inhibitory factor (cholinergic differentiation factor)	ENSG00000128342	A	CTGGAAGTCGACAATGTTACA	TGTTAC
0.74	NM_014395	DAPP1	dual adaptor of phosphotyrosine and 3-phosphoinositides	ENSG00000070190	B	TAGGTAGTATAATAAAGGTAA	AAGGTA
0.74	XM_376178	TRIP12	thyroid hormone receptor interactor 12	ENSG00000153827	A	CACAATTTAGAGGAGTATCTA	GTATCT
0.74	NM_031915	SETDB2	SET domain, bifurcated 2	ENSG00000136169	A	CCGAGAGCATCTGAACTCTAA	ACTCTA
0.74	NM_015331	NCSTN	nicastrin	ENSG00000162736	A	TCAGATTGGGATTAACATAAA	ACATAA
0.74	NM_018984	SSH1	slingshot homolog 1 (Drosophila)	ENSG00000084112	B	AAAGAGATTCGTAATGAATTA	TGAATT
0.74	NM_002541	OGDH	oxoglutarate (alpha-ketoglutarate) dehydrogenase (lipoamide)	ENSG00000105953	A	TTGGCTTGACCCATAAACTAA	AAACTA
0.74	NM_000590	IL9	interleukin 9	ENSG00000145839	B	TACCACCATGCAAACAAGATA	CAAGAT
0.74	NM_006795	EHD1	EH-domain containing 1	ENSG00000110047	B	ATGGAATTGTGTGCACAAGAA	ACAAGA
0.74	NM_032587	CARD6	caspase recruitment domain family, member 6	ENSG00000132357	B	CCCAATTTGCTTGAATGGGAA	ATGGGA
0.74	NM_017442	TLR9	toll-like receptor 9	ENSG00000173366	A	CACTCAATAAATGCTACCGAA	TACCGA
0.74	BLANK	BLANK	BLANK	-	A	-
0.74	NM_003133	SRP9	signal recognition particle 9kDa	ENSG00000143742	B	TAGAAGCACGATATTTGATAA	TTGATA
0.74	NM_004356	CD81	CD81 antigen (target of antiproliferative antibody 1)	ENSG00000110651	B	CCGCCTGTGTATATAACGTTT	AACGTT
0.74	NM_181782	NCOA7	nuclear receptor coactivator 7	ENSG00000111912	A	CCGGAAATCGGCATCACTAGA	CACTAG
0.74	NM_002989	CCL21	chemokine (C-C motif) ligand 21	ENSG00000137077	A	TATGATTTATACCTAACTGAA	AACTGA
0.74	NM_133263	PPARGC1B	peroxisome proliferative activated receptor, gamma, coactivator 1, beta	ENSG00000155846	B	AAGCATAGTCTAGGCAAAGAA	CAAAGA
0.74	NM_000349	STAR	steroidogenic acute regulator	ENSG00000147465	A	CAGTCAGAATAAAGAATCATA	AATCAT
0.74	NM_198279	CXorf23	chromosome X open reading frame 23	ENSG00000173681	A	CAGGCTAAGTATCAGCGTTTA	GCGTTT
0.74	NM_000705	ATP4B	ATPase, H+/K+ exchanging, beta polypeptide	NA	B	TTGCAATTCCTAAGTTGTAAA	TTGTAA
0.74	NM_002971	SATB1	special AT-rich sequence binding protein 1 (binds to nuclear matrix/scaffold-associating DNA's)	ENSG00000182568	B	ACCGAATATACCAGGACGAAA	GACGAA
0.74	NM_018463	MDS028	uncharacterized hematopoietic stem/progenitor cells protein MDS028	ENSG00000111203	A	GACGTTGATAACGATACGTTA	TACGTT
0.74	NM_003096	SNRPG	small nuclear ribonucleoprotein polypeptide G	ENSG00000143977	A	AAGAATCTTATTAAATGCGAA	ATGCGA
0.74	NM_000113	TOR1A	torsin family 1, member A (torsin A)	ENSG00000136827	B	CACCAAGTTAGATTATTACTA	ATTACT
0.74	NM_015234	GPR116	G protein-coupled receptor 116	ENSG00000069122	A	AAGGATCTTTCTATTAGCATA	TAGCAT
0.74	NM_021117	Cry2	cryptochrome 2	NA	A	CCGGCTTAACATTGAACGAAT	AACGAA
0.74	NM_000256	MYBPC3	myosin binding protein C, cardiac	ENSG00000134571	A	CAGGATGTCGGCAACACGGAA	CACGGA
0.73	NM_006500	MCAM	melanoma cell adhesion molecule	ENSG00000076706	B	TACACACATTATGGCTGTAAA	CTGTAA
0.73	NM_031440	TMEM7	transmembrane protein 7	ENSG00000163825	B	CAAGGTGGAGGAGGTAGTTAA	TAGTTA
0.73	NM_012409	PRND	prion protein 2 (dublet)	ENSG00000171864	B	CCCAGGAGTTGTTGAACTATA	AACTAT
0.73	NM_002421	MMP1	matrix metalloproteinase 1 (interstitial collagenase)	ENSG00000196611	A	AAGCGTGTGACAGTAAGCTAA	AAGCTA
0.73	NM_139318	KCNH5	potassium voltage-gated channel, subfamily H (eag-related), member 5	ENSG00000140015	A	CTCAACATGGTCCATGTCAAA	TGTCAA
0.73	NM_000027	AGA	aspartylglucosaminidase	ENSG00000038002	A	TACGGTGCTGCTTGCAATAAA	CAATAA
0.73	NM_002594	PCSK2	proprotein convertase subtilisin/kexin type 2	ENSG00000125851	A	CACAGGTGTGGTGTAATTTAT	AATTTA
0.73	NM_000082	ERCC8	excision repair cross-complementing rodent repair deficiency, complementation group 8	ENSG00000049167	A	ATGGTCTATTCCTGACAGCTA	ACAGCT
0.73	NM_012206	HAVCR1	hepatitis A virus cellular receptor 1	ENSG00000113249	A	CACCATTGTACTCTTACACAA	TACACA
0.73	NM_004739	MTA2	metastasis associated 1 family, member 2	ENSG00000149480	A	ACGCCAGTTCTCAGAAATAAA	AAATAA
0.73	X08020	GSTM1	glutathione S-transferase M1	ENSG00000134184	A	CTGCTACAATCCAGAATTTGA	AATTTG
0.73	NM_000104	CYP1B1	cytochrome P450, family 1, subfamily B, polypeptide 1	ENSG00000138061	B	AGGGCCCAATGAATTATTATA	TATTAT
0.73	NM_000636	SOD2	superoxide dismutase 2, mitochondrial	ENSG00000112096	A	ATCGTTATGCTGAGTATGTTA	TATGTT
0.73	NM_002597	PDC	phosducin	ENSG00000116703	A	TCGAGTTATTAGCATTTCTTA	TTTCTT
0.73	AL132665	BNIP3L	BCL2/adenovirus E1B 19kDa interacting protein 3-like	ENSG00000104765	B	GACATCGATATTGACTATTTA	CTATTT
0.73	NM_004040	RHOB	ras homolog gene family, member B	ENSG00000143878	A	CACAATTGTTTCATTGTTTGA	TGTTTG
0.73	NM_004847	AIF1	allograft inflammatory factor 1	ENSG00000124655	B	CAGAGTCAACAAATTAAATAA	TAAATA
0.73	NM_002508	NID	nidogen (enactin)	ENSG00000116962	B	ACGGGCGAACCTGCTATGATA	TATGAT
0.73	NM_024537	FLJ12118	hypothetical protein FLJ12118	ENSG00000134905	A	CTCGTGGGAACGCTTATTCAA	TATTCA
0.73	NM_005940	MMP11	matrix metalloproteinase 11 (stromelysin 3)	ENSG00000099953	B	CCGCCTCTACTGGAAGTTTGA	AGTTTG
0.73	NM_000671	ADH5	alcohol dehydrogenase 5 (class III), chi polypeptide	ENSG00000197894	B	TACGGGAACTACCATAATTTA	TAATTT
0.72	NM_020927	KIAA1576	KIAA1576 protein	ENSG00000171724	A	CAGGAGCTCATTTGATTCATA	ATTCAT
0.72	NM_003503	CDC7	CDC7 cell division cycle 7 (S. cerevisiae)	ENSG00000097046	B	TAGAGTTATGAGCTAGGTATA	AGGTAT
0.72	NM_006539	CACNG3	calcium channel, voltage-dependent, gamma subunit 3	ENSG00000006116	B	CCCGAAGCAGCTAATGTAATA	TGTAAT
0.72	NM_005959	MTNR1B	melatonin receptor 1B	ENSG00000134640	B	CACTAGCTACTTACTGGCTTA	TGGCTT
0.72	XM_293401	LOC347527	similar to arylsulfatase	NA	B	GACGTTGGAATTGCATCCTTA	ATCCTT
0.72	NM_001877	CR2	complement component (3d/Epstein Barr virus) receptor 2	ENSG00000117322	B	TACCTTATACGTGATATCAAA	TATCAA
0.72	NM_138364	LOC90826	hypothetical protein BC004337	ENSG00000164169	B	CAGACAAGTTATGGAGCATAA	AGCATA
0.72	NM_017853	TXNL4B	thioredoxin-like 4B	ENSG00000140830	A	TCGATATGCTAAGAAGAACAA	AGAACA
0.72	NM_139178	DEPC-1	prostate cancer antigen-1	ENSG00000166199	A	ATCGCTATCATCTTTAGGCAA	TAGGCA
0.72	NM_004995	MMP14	matrix metalloproteinase 14 (membrane-inserted)	ENSG00000157227	A	CACAAGGACTTTGCCTCTGAA	CTCTGA
0.72	NM_006463	STAMBP	STAM binding protein	ENSG00000124356	B	CAACTGTAACTCAGAAATTAA	AAATTA
0.72	NM_001139	ALOX12B	arachidonate 12-lipoxygenase, 12R type	ENSG00000179477	A	CCGATATGTCACTATAGTCAT	TAGTCA
0.72	NM_006419	CXCL13	chemokine (C-X-C motif) ligand 13 (B-cell chemoattractant)	ENSG00000156234	A	ACGGAGGAGAATTAAGTCCTA	AGTCCT
0.72	NM_000550	TYRP1	tyrosinase-related protein 1	ENSG00000107165	B	CCTATTGGACATAATAGACAA	TAGACA
0.72	NM_002986	CCL11	chemokine (C-C motif) ligand 11	ENSG00000172156	B	AAGCTTTGTGCAGATTCTTTA	TTCTTT
0.72	NM_021005	NR2F2	nuclear receptor subfamily 2, group F, member 2	ENSG00000185551	A	CCGCTTAGTTCTTGAATTGTT	AATTGT
0.72	NM_022046	KLK14	kallikrein 14	ENSG00000129437	B	CCGAATAAATAATGACAATAA	ACAATA
0.72	NM_004082	DCTN1	dynactin 1 (p150, glued homolog, Drosophila)	ENSG00000188687	B	TCGAAGATCGAGAGACAGTTA	ACAGTT
0.72	NM_019048	NS3TP1	HCV NS3-transactivated protein 1	ENSG00000138381	B	TCAGAATTGATCTTAAGTCTA	AAGTCT
0.72	NM_004423	DVL3	dishevelled, dsh homolog 3 (Drosophila)	ENSG00000161202	B	CTCCTGGTTACTTCATCACAA	ATCACA
0.72	XM_376720	KIAA0543	KIAA0543 protein	ENSG00000182759	A	CCCGATCTTCCTTCCACCTAA	CACCTA
0.72	NM_005377	MYCL2	v-myc myelocytomatosis viral oncogene homolog 2 (avian)	NA	B	GAGAACTTCGTCTGTAAGTAA	TAAGTA
0.72	NM_000885	ITGA4	integrin, alpha 4 (antigen CD49D, alpha 4 subunit of VLA-4 receptor)	ENSG00000115232	B	CAGATTGGTAAGGCATATATA	ATATAT
0.72	NM_016026	RDH11	retinol dehydrogenase 11 (all-trans and 9-cis)	ENSG00000072042	A	GACCATTAAGCTATATGTTTA	ATGTTT
0.72	NM_000896	CYP4F3	cytochrome P450, family 4, subfamily F, polypeptide 3	ENSG00000186529	B	ATCATGTTATACGTACACTTA	ACACTT
0.72	NM_030628	KIAA1698	KIAA1698 protein	ENSG00000185085	B	CTGGGTAATATGCATGAAGTA	TGAAGT
0.72	NM_002229	JUNB	jun B proto-oncogene	ENSG00000171223	A	AAACACGCACTTAGTCTCTAA	TCTCTA
0.72	NM_001218	CA12	carbonic anhydrase XII	ENSG00000074410	B	ATCAAATATATTTCAAGCTAT	AAGCTA
0.72	XM_496142	ITGAD	integrin, alpha D	ENSG00000156886	A	CAGCTATTTCATCATAAGAAT	TAAGAA
0.72	NM_001354	AKR1C2	aldo-keto reductase family 1, member C2 (dihydrodiol dehydrogenase 2; bile acid binding protein; 3-alpha hydroxysteroid dehydrogenase, type III)	ENSG00000151632	B	AACGGTTGAACTGGATGCAAT	ATGCAA
0.71	NM_005370	RAB8A	RAB8A, member RAS oncogene family	ENSG00000167461	A	ATGCTCTGTTTACATCGATAA	TCGATA
0.71	NM_000024	ADRB2	adrenergic, beta-2-, receptor, surface	ENSG00000169252	B	GAGGGTAATAAACTTAGAATA	TAGAAT
0.71	NM_004727	SLC24A1	solute carrier family 24 (sodium/potassium/calcium exchanger), member 1	ENSG00000074621	A	ACTGCAGATTATGATGGTAAA	TGGTAA
0.71	NM_007111	TFDP1	transcription factor Dp-1	ENSG00000198176	A	CCGGATCTGGTAACATGGCAA	ATGGCA
0.71	NM_001761	CCNF	cyclin F	ENSG00000162063	B	CCGGTTTATCAGTAAAGAGAT	AAGAGA
0.71	NM_004724	ZW10	ZW10 homolog, centromere/kinetochore protein (Drosophila)	ENSG00000086827	B	TACCACGAAGTGATGAATTTA	GAATTT
0.71	NM_145659	IL27	interleukin 27	ENSG00000197272	B	CAGCCTGCATCTCGCCAGGAA	CCAGGA
0.71	NM_052963	TOP1MT	topoisomerase (DNA) I, mitochondrial	ENSG00000184428	A	GTGGAGAAGATCTACAGCAAA	CAGCAA
0.71	NM_002241	KCNJ10	potassium inwardly-rectifying channel, subfamily J, member 10	ENSG00000177807	B	TGCGTTCTCAACTTTATTCAA	TATTCA
0.71	NM_000402	G6PD	glucose-6-phosphate dehydrogenase	ENSG00000160211	B	CACCAAGATGATGACCAAGAA	CCAAGA
0.71	NM_014598	SOCS7	suppressor of cytokine signaling 7	ENSG00000174111	B	CCGAAAGTTCTACTACTATGA	ACTATG
0.71	NM_025212	CXXC4	CXXC finger 4	ENSG00000168772	A	CAGCAGTTGCAGGAACCGCAA	ACCGCA
0.71	NM_015431	TRIM58	tripartite motif-containing 58	ENSG00000162722	A	CCGGTGAAATTTCATTCTACA	TTCTAC
0.71	XM_045308	PHF19	PHD finger protein 19	ENSG00000119403	B	CCTCGTGACTTTCGAAGATAA	AAGATA
0.71	NM_001070	TUBG1	tubulin, gamma 1	ENSG00000131462	B	CTCCTCTTATGAGACTATTTA	CTATTT
0.71	NM_006158	NEFL	neurofilament, light polypeptide 68kDa	ENSG00000104725	B	CAGGACACGATCAACAAATTA	CAAATT
0.71	NM_000797	DRD4	dopamine receptor D4	ENSG00000069696	A	CACCTGGCTGGGCTACGTCAA	ACGTCA
0.71	NM_014708	KNTC1	kinetochore associated 1	ENSG00000184445	B	TGCTCTTAATTTCGAAATTAA	AAATTA
0.71	NM_004531	MOCS2	molybdenum cofactor synthesis 2	ENSG00000164172	A	CTGGGAGAGCATTGTTATTAA	TTATTA
0.71	NM_175061	JAZF1	juxtaposed with another zinc finger gene 1	ENSG00000153814	A	ATGAGCCTTATTGACAATTAA	CAATTA
0.71	NM_182519	C20orf186	chromosome 20 open reading frame 186	ENSG00000186191	A	CCCAGTATATACCAACGGCAA	ACGGCA
0.71	NM_000704	ATP4A	ATPase, H+/K+ exchanging, alpha polypeptide	ENSG00000105675	B	CAGTAAGAACTGCGTGGTCAA	TGGTCA
0.7	NM_005105	RBM8A	RNA binding motif protein 8A	ENSG00000131795	B	CAGGTCTAGGGTTAAGGATTA	AGGATT
0.7	XM_372693	LOC390846	similar to 27 kDa Golgi SNARE protein (Golgi SNAP receptor complex member 2) (Membrin)	NA	B	TTAGTAGAAGGTGAAATCCAA	AATCCA
0.7	NM_020529	NFKBIA	nuclear factor of kappa light polypeptide gene enhancer in B-cells inhibitor, alpha	ENSG00000100906	B	CTGAAAGAACATGGACTTGTA	ACTTGT
0.7	NM_003916	AP1S2	adaptor-related protein complex 1, sigma 2 subunit	ENSG00000182287	B	AAGGGAACTTTAGTTAATTAA	TAATTA
0.7	NM_003925	MBD4	methyl-CpG binding domain protein 4	ENSG00000129071	B	CCGCCGAATGACCTCCGCAAA	CCGCAA
0.7	AJ298844	DNASE1	deoxyribonuclease I	ENSG00000126594	B	TACCTGGATGTCCAAGAGAAA	AGAGAA
0.7	NM_016184	CLECSF6	C-type (calcium dependent, carbohydrate-recognition domain) lectin, superfamily member 6	ENSG00000111729	A	TAGAATTTAGGTGGTCTGTCA	TCTGTC
0.7	NM_177417	KLC2L	kinesin light chain 2-like isoform a	NA	B	CGGAAGAGCTGTACAAAGAAA	AAAGAA
0.7	NM_000433	NCF2	neutrophil cytosolic factor 2 (65kDa, chronic granulomatous disease, autosomal 2)	ENSG00000116701	A	CAGTTTGGAAGTGTTAACTAT	TAACTA
0.7	XM_290527	USP35	ubiquitin specific protease 35	ENSG00000118369	A	ACCCATGTTCATAAATAAATA	ATAAAT
0.7	NM_020851	KIAA1465	KIAA1465 protein	ENSG00000167178	B	CCCGGTGGCACCGTAGTCTTA	AGTCTT
0.7	NM_032732	IL17RC	interleukin 17 receptor C	ENSG00000163702	A	ACCGCAGATCATTACCTTGAA	CCTTGA
0.7	NM_002381	MATN3	matrilin 3	ENSG00000132031	A	TTGGTAGGAAATAGAATGAAA	AATGAA
0.7	NM_002868	RAB5B	RAB5B, member RAS oncogene family	ENSG00000111540	B	TAGGTACAAGACAGCGACTTA	CGACTT
0.7	NM_005144	HR	hairless homolog (mouse)	ENSG00000168453	B	GCGGGACACATCGATAGGGAA	TAGGGA
0.7	NM_003811	TNFSF9	tumor necrosis factor (ligand) superfamily, member 9	ENSG00000125657	B	CTGAGTTATGGTAATACGTGA	TACGTG
0.7	NM_012201	GLG1	golgi apparatus protein 1	ENSG00000090863	A	CCGCTTGGAGCCAGATCTATA	ATCTAT
0.7	NM_002479	MYOG	myogenin (myogenic factor 4)	ENSG00000122180	A	CTGCCCTGAATTGAGAGAGAA	GAGAGA
0.7	NM_006850	IL24	interleukin 24	ENSG00000162892	B	CTGGCTGAACTTTGTGGTCGA	TGGTCG
0.7	NM_003234	TFRC	transferrin receptor (p90, CD71)	ENSG00000072274	B	TCCGTGCTACTTCCAGACTAA	AGACTA
0.7	NM_024611	NARG2	NMDA receptor regulated 2	ENSG00000128915	B	AGGGATTTGAATCATGTGAAA	TGTGAA
0.7	NM_001737	C9	complement component 9	ENSG00000113600	B	TAGGAGGACTCTATGAACTAA	GAACTA
0.7	NM_207410	UNQ9356	IVFI9356	ENSG00000187871	B	CACAGTTGGCCTCTTACCTTA	TACCTT
0.7	NM_020525	IL22	interleukin 22	ENSG00000127318	A	AACATGTTTATTTGACCTCAA	ACCTCA
0.7	NM_003931	WASF1	WAS protein family, member 1	ENSG00000112290	B	GCCCTATAACCGATTAATTAA	TAATTA
0.7	NM_015024	XPO7	exportin 7	ENSG00000130227	A	CAAGCTTGTATCACGCACAAA	GCACAA
0.69	NM_021571	ICEBERG	ICEBERG caspase-1 inhibitor	ENSG00000118168	A	AAGATATTCTCGTGAAAGAAA	AAAGAA
0.69	NM_004664	LIN7A	lin-7 homolog A (C. elegans)	ENSG00000111052	A	TCCGATAGTCACAAATTTGAA	ATTTGA
0.69	NM_017897	FLJ20604	hypothetical protein FLJ20604	ENSG00000151093	B	CAGGTCAGCATTCGATATAAA	ATATAA
0.69	NM_006853	KLK11	kallikrein 11	ENSG00000167757	B	ATGCTGTCACTTAATAATCAA	TAATCA
0.69	NM_004055	CAPN5	calpain 5	ENSG00000149260	B	CCGCGTGATCAACACATCCCA	CATCCC
0.69	NM_001304	CPD	carboxypeptidase D	ENSG00000108582	A	CGGGTCTAATCTAATATTAGA	TATTAG
0.69	NM_002664	PLEK	pleckstrin	ENSG00000115956	B	GAGCATTTCTCTAACGTTTAT	CGTTTA
0.69	NM_000811	GABRA6	gamma-aminobutyric acid (GABA) A receptor, alpha 6	ENSG00000145863	A	TCGCAGCTGTCAACTACTTTA	TACTTT
0.69	NM_006854	KDELR2	KDEL (Lys-Asp-Glu-Leu) endoplasmic reticulum protein retention receptor 2	ENSG00000136240	B	CCTGATCTACCTGAAATTTAA	AATTTA
0.69	NM_020995	HPR	haptoglobin-related protein	ENSG00000197711	A	AAGGTGCTTGTTAATGAGAGA	TGAGAG
0.69	NM_004684	SPARCL1	SPARC-like 1 (mast9, hevin)	ENSG00000152583	B	CTGCATTGACTTATGAGATAA	GAGATA
0.69	NM_001703	BAI2	brain-specific angiogenesis inhibitor 2	ENSG00000121753	A	CCCGAACGAAAGGATACGGTA	TACGGT
0.69	XM_030577	ATP9A	ATPase, Class II, type 9A	ENSG00000054793	A	CTCAAGTTCCATTTATATTAA	ATATTA
0.69	NM_005550	KIFC3	kinesin family member C3	ENSG00000140859	A	TCCCTCTGAAATCCTATTTAA	TATTTA
0.69	XM_371358	OR2M4	olfactory receptor, family 2, subfamily M, member 4	ENSG00000171180	A	ACCCAAGATGATCTTCAGCTA	TCAGCT
0.69	NM_000812	GABRB1	gamma-aminobutyric acid (GABA) A receptor, beta 1	ENSG00000163288	A	TCCCTGGATTTCACTGATTTA	TGATTT
0.69	NM_003880	WISP3	WNT1 inducible signaling pathway protein 3	ENSG00000112761	A	CAGCAATATATTAAAGACAAT	AGACAA
0.69	NM_014626	GPR58	G protein-coupled receptor 58	ENSG00000146378	A	CACATGTAATCCGTTAATATA	TAATAT
0.69	NM_000084	CLCN5	chloride channel 5 (nephrolithiasis 2, X-linked, Dent disease)	ENSG00000171365	A	ATCCTTGTTCCTGTTACAATA	TACAAT
0.68	NM_004136	IREB2	iron-responsive element binding protein 2	ENSG00000136381	A	CAGGAAGTATCGCTAGGAATA	AGGAAT
0.68	NM_005188	CBL	Cas-Br-M (murine) ecotropic retroviral transforming sequence	ENSG00000110395	B	CCGTACTATCTTGTCAAGATA	CAAGAT
0.68	NM_000487	ARSA	arylsulfatase A	ENSG00000100299	B	CAGGGCTTCCATCGATTTCTA	ATTTCT
0.68	NM_000356	TCOF1	Treacher Collins-Franceschetti syndrome 1	ENSG00000070814	B	CAAGCAGTGAGGAATCAGATA	TCAGAT
0.68	NM_052962	IL22RA2	interleukin 22 receptor, alpha 2	ENSG00000164485	B	CACAGAGCGGTTGAAATTGAA	AATTGA
0.68	NM_012419	RGS17	regulator of G-protein signalling 17	ENSG00000091844	A	AGGGCTGAGATGGGAAATAAA	AAATAA
0.68	NM_000892	KLKB1	kallikrein B, plasma (Fletcher factor) 1	ENSG00000164344	B	AACGTGGAATCTGGATTCTCA	ATTCTC
0.68	NM_003504	CDC45L	CDC45 cell division cycle 45-like (S. cerevisiae)	ENSG00000093009	A	TACGAGCAGTATGAATATCAT	ATATCA
0.68	NM_001046	SLC12A2	solute carrier family 12 (sodium/potassium/chloride transporters), member 2	ENSG00000064651	B	CAGGATTTACACCACTAATTT	CTAATT
0.68	NM_021115	SEZ6L	seizure related 6 homolog (mouse)-like	ENSG00000100095	B	ACGGATCTTCTTAGATATCCA	ATATCC
0.68	NM_000782	CYP24A1	cytochrome P450, family 24, subfamily A, polypeptide 1	ENSG00000019186	B	AAGTTAGAGATCTGTTATATA	TTATAT
0.68	NM_004643	PABPN1	poly(A) binding protein, nuclear 1	ENSG00000100836	A	CTGGGTGCAGGTACACCCAAA	ACCCAA
0.68	NM_001736	C5R1	complement component 5 receptor 1 (C5a ligand)	ENSG00000197405	B	TCGTGGGATGGTGTTACCTTA	TACCTT
0.68	NM_000744	CHRNA4	cholinergic receptor, nicotinic, alpha polypeptide 4	ENSG00000101204	A	ATGAATAATTGAGGTTAGGAA	TTAGGA
0.68	NM_002991	CCL24	chemokine (C-C motif) ligand 24	ENSG00000106178	A	AGGAGTGATCTTCACCACCAA	CCACCA
0.68	NM_032119	MASS1	monogenic, audiogenic seizure susceptibility 1 homolog (mouse)	ENSG00000164199	B	CAGATGGTTTATCGTGTTCAA	TGTTCA
0.68	NM_002428	MMP15	matrix metalloproteinase 15 (membrane-inserted)	ENSG00000102996	B	CACCAAATACTGGAAATTCGA	AATTCG
0.68	NM_006937	SUMO2	SMT3 suppressor of mif two 3 homolog 2 (yeast)	ENSG00000180283	B	GTCAAGCGTCTTGTTGTTTAA	TGTTTA
0.68	NM_001765	CD1C	CD1C antigen, c polypeptide	ENSG00000158481	A	CCCGTCGACTCTCCATTTAAA	ATTTAA
0.68	NM_012419	RGS17	regulator of G-protein signalling 17	ENSG00000091844	B	TAGGATGATATATGAAGATTA	AAGATT
0.68	NM_005765	ATP6AP2	ATPase, H+ transporting, lysosomal accessory protein 2	ENSG00000182220	B	AAGAGTGTATATGGTAGGGAA	TAGGGA
0.68	NM_004512	IL11RA	interleukin 11 receptor, alpha	ENSG00000137070	B	AAGGAACGTGTGTAATGTGTA	ATGTGT
0.68	NM_000614	CNTF	ciliary neurotrophic factor	ENSG00000186660	A	ACCAGTATAGACAGAAGTAAA	AAGTAA
0.68	NM_019009	TOLLIP	toll interacting protein	ENSG00000078902	A	CACGCTTGCCGCCATCTCTTA	TCTCTT
0.68	NM_022917	NOL6	nucleolar protein family 6 (RNA-associated)	ENSG00000165271	A	CAGGAGATCCATCCACCTATT	ACCTAT
0.68	NM_006398	UBD	ubiquitin D	ENSG00000197402	A	AACCCATATGACAGCGTGAAA	CGTGAA
0.67	NM_138327	TRAR1	trace amine receptor 1	ENSG00000146399	B	CAGAATATATCTTATCGCTAA	TCGCTA
0.67	NM_022725	FANCF	Fanconi anemia, complementation group F	ENSG00000183161	B	ATGCCTTTGGATACTAAATTA	TAAATT
0.67	NM_001779	CD58	CD58 antigen, (lymphocyte function-associated antigen 3)	ENSG00000116815	B	TAGCAGTAATTACAACATGTA	ACATGT
0.67	NM_080745	RNF36	ring finger protein 36	ENSG00000185880	B	AAGGAACCAAACTGATCTAAA	ATCTAA
0.67	NM_004043	ASMT	acetylserotonin O-methyltransferase	ENSG00000196433	B	AGCACACAAGACATAATAATA	AATAAT
0.67	NM_003385	VSNL1	visinin-like 1	ENSG00000163032	A	AGCGTTTACCCGAATTAAATA	TTAAAT
0.67	NM_000778	CYP4A11	cytochrome P450, family 4, subfamily A, polypeptide 11	ENSG00000187048	B	ATCAATTGTATCTTGAGTTAA	GAGTTA
0.67	NM_032301	FBXW9	F-box and WD-40 domain protein 9	ENSG00000132004	B	CAGGTTCTGATCAAGACCTTA	GACCTT
0.67	NM_014880	DCL-1	type I transmembrane C-type lectin receptor DCL-1	ENSG00000136539	B	GAGGCTATTTAAGTAAATTTA	AAATTT
0.67	NM_000440	PDE6A	phosphodiesterase 6A, cGMP-specific, rod, alpha	ENSG00000132915	A	CGGGATCACCAACAATCGCAA	ATCGCA
0.67	NM_002135	NR4A1	nuclear receptor subfamily 4, group A, member 1	ENSG00000123358	A	CTGATTAATATATTTAATATA	TAATAT
0.67	NM_000296	PKD1	polycystic kidney disease 1 (autosomal dominant)	ENSG00000008710	A	CCCGTCCATTGTGGGTAGCAA	GTAGCA
0.67	NM_001752	CAT	catalase	ENSG00000121691	A	CTGGAGTTACATTAATGTTAA	ATGTTA
0.67	NM_021627	SENP2	SUMO1/sentrin/SMT3 specific protease 2	ENSG00000163904	A	AAGAACAAACGCTAACTAATA	ACTAAT
0.67	NM_005084	PLA2G7	phospholipase A2, group VII (platelet-activating factor acetylhydrolase, plasma)	ENSG00000146070	B	TCAGGACACTTTATTCTGCTA	TCTGCT
0.67	NM_001936	DPP6	dipeptidylpeptidase 6	ENSG00000130226	B	TCCCTACACGTTATTGGCTTA	TGGCTT
0.67	NM_014481	APEX2	APEX nuclease (apurinic/apyrimidinic endonuclease) 2	ENSG00000169188	B	CTGGCTATCGTTGAGGGTTAT	GGGTTA
0.67	NM_003553	OR1E1	olfactory receptor, family 1, subfamily E, member 1	ENSG00000180016	B	TCCCAAGTTGTTACAGAACAT	AGAACA
0.67	NM_020159	SMARCAD1	SWI/SNF-related, matrix-associated actin-dependent regulator of chromatin, subfamily a, containing DEAD/H box 1	ENSG00000163104	B	AAGGGTGATAGAGTTGTGTTA	TGTGTT
0.67	NM_001870	CPA3	carboxypeptidase A3 (mast cell)	ENSG00000163751	B	CAGTAGCACCATAACGAAGTA	CGAAGT
0.67	NM_004521	KIF5B	kinesin family member 5B	ENSG00000170759	A	AACGTTGCAAGCAGTTAGAAA	TTAGAA
0.67	NM_003107	SOX4	SRY (sex determining region Y)-box 4	ENSG00000124766	A	AAGGACAGACGAAGAGTTTAA	AGTTTA
0.67	NM_004347	CASP5	caspase 5, apoptosis-related cysteine protease	ENSG00000137757	B	TTCGTGATAAACCACATGCTA	CATGCT
0.67	NM_025058	TRIM46	tripartite motif-containing 46	ENSG00000163462	B	CACCACCTGCCTGGCACTATA	CACTAT
0.67	NM_013339	ALG6	asparagine-linked glycosylation 6 homolog (yeast, alpha-1,3-glucosyltransferase)	ENSG00000088035	B	AGGCCTTATTCTTATAGACTA	TAGACT
0.67	NM_006796	AFG3L2	AFG3 ATPase family gene 3-like 2 (yeast)	ENSG00000141385	A	ATGATGAAGTACGAATACTTA	ATACTT
0.67	NM_014946	SPG4	spastic paraplegia 4 (autosomal dominant; spastin)	ENSG00000021574	B	AACGTTATTGATACTTGGATA	TTGGAT
0.67	NM_003449	TRIM26	tripartite motif-containing 26	ENSG00000137313	A	ACCCATTGCTCGAGTGGTTAA	TGGTTA
0.67	NM_021116	ADCY1	adenylate cyclase 1 (brain)	ENSG00000164742	B	CAGGCACTTATTGAGAATTAA	GAATTA
0.67	NM_024751	FLJ13273	hypothetical protein FLJ13273	ENSG00000138780	A	GAGGTTTATAGGTTTAAGTAA	TAAGTA
0.67	NM_001739	CA5A	carbonic anhydrase VA, mitochondrial	ENSG00000174990	B	AGCGTTGTTTCCCAAGTTTCA	AGTTTC
0.67	NM_000320	QDPR	quinoid dihydropteridine reductase	ENSG00000151552	B	ACCCTTAGAATTCCTAGTTGA	TAGTTG
0.67	NM_017617	NOTCH1	Notch homolog 1, translocation-associated (Drosophila)	NA	A	GCGGATTAATTTGCATCTGAA	ATCTGA
0.66	NM_014322	OPN3	opsin 3 (encephalopsin, panopsin)	ENSG00000054277	B	TACCCGTTCTATGTAATATCA	AATATC
0.66	NM_013314	BLNK	B-cell linker	ENSG00000095585	A	TGCGATTTATTGAAGCAACAA	GCAACA
0.66	NM_006078	CACNG2	calcium channel, voltage-dependent, gamma subunit 2	ENSG00000166862	A	TCGGTTGGGTGTTTATATAAT	ATATAA
0.66	NM_173490	LOC134285	hypothetical protein LOC134285	ENSG00000157111	B	GAGACTGTGAATCTATATATA	ATATAT
0.66	NM_014421	DKK2	dickkopf homolog 2 (Xenopus laevis)	ENSG00000155011	A	AAGAAACGTGATAAGAATATA	GAATAT
0.66	NM_000960	PTGIR	prostaglandin I2 (prostacyclin) receptor (IP)	ENSG00000160013	A	CCCAGGGTCCTGAATAAATAA	TAAATA
0.66	NM_002931	RING1	ring finger protein 1	ENSG00000112477	A	CAGCCAATAAGAGGACACAAA	ACACAA
0.66	NM_002896	RBM4	RNA binding motif protein 4	ENSG00000173933	A	ACCGAGCAATATAATGAGCAA	TGAGCA
0.66	NM_002238	KCNH1	potassium voltage-gated channel, subfamily H (eag-related), member 1	ENSG00000143473	B	CTGAGATACTCAGGATATTAA	ATATTA
0.66	NM_014243	ADAMTS3	a disintegrin-like and metalloprotease (reprolysin type) with thrombospondin type 1 motif, 3	ENSG00000156140	A	TAGGCAAATTCCAGATAGTAA	ATAGTA
0.66	NM_012174	FBXW8	F-box and WD-40 domain protein 8	ENSG00000174989	B	AACCAATAGTTAGTTAATATA	TAATAT
0.66	NM_003888	ALDH1A2	aldehyde dehydrogenase 1 family, member A2	ENSG00000128918	A	TAGCCACTAACCAACTAGTTA	CTAGTT
0.66	NM_032875	FBXL20	F-box and leucine-rich repeat protein 20	ENSG00000108306	A	CTTGGCGAACTGAGTATTTAA	TATTTA
0.66	NM_001004707	OR4D2	olfactory receptor, family 4, subfamily D, member 2	ENSG00000153951	A	ACCAATTTGCTTAAATTAGTA	ATTAGT
0.66	XM_116936	LOC196541	OTTHUMP00000018663	ENSG00000139780	A	ACGAAGTTACATGTTTAATAA	TTAATA
0.66	BLANK	BLANK	BLANK	-	B	-
0.66	NM_002084	GPX3	glutathione peroxidase 3 (plasma)	ENSG00000157566	B	TTCACTTATACCTAAACCCAA	AACCCA
0.66	NM_013348	KCNJ14	potassium inwardly-rectifying channel, subfamily J, member 14	ENSG00000182324	B	CTGGATTCACCTAAGATTCAA	GATTCA
0.66	NM_007019	UBE2C	ubiquitin-conjugating enzyme E2C	ENSG00000175063	A	AGCCCTTGTATATTAAATAAA	AAATAA
0.66	NM_032482	DOT1L	DOT1-like, histone H3 methyltransferase (S. cerevisiae)	ENSG00000104885	B	CCGGCCTTCGTCGAAGCAGAA	AGCAGA
0.66	NM_144683	MGC23280	hypothetical protein MGC23280	ENSG00000167536	A	CCGTCTAGCTAGGTAGTTAAA	AGTTAA
0.66	NM_000676	ADORA2B	adenosine A2b receptor	ENSG00000170425	B	ACGTATCTAGCTAATATGTAT	TATGTA
0.65	NM_022437	ABCG8	ATP-binding cassette, sub-family G (WHITE), member 8 (sterolin 2)	ENSG00000143921	A	AAAGCCAACGTGAACAATTAA	CAATTA
0.65	NM_000201	ICAM1	intercellular adhesion molecule 1 (CD54), human rhinovirus receptor	ENSG00000090339	B	CCAGCGGAAGATCAAGAAATA	AGAAAT
0.65	NM_001176	ARHGDIG	Rho GDP dissociation inhibitor (GDI) gamma	ENSG00000185615	A	AAGGAAGGTGTTGATTACAGA	TTACAG
0.65	NM_003759	SLC4A4	solute carrier family 4, sodium bicarbonate cotransporter, member 4	ENSG00000080493	A	CTGTGATATATCCTAACTATA	AACTAT
0.65	NM_004116	FKBP1B	FK506 binding protein 1B, 12.6 kDa	ENSG00000119782	A	AACAATGTCCTCTTTGAGAAA	TGAGAA
0.65	NM_004184	WARS	tryptophanyl-tRNA synthetase	ENSG00000140105	A	AGGGTTCCAAGTATACTCTTA	ACTCTT
0.65	NM_004810	GRAP2	GRB2-related adaptor protein 2	ENSG00000100351	A	AGGCATGAGGATGACGTTCAA	CGTTCA
0.65	NM_003319	TTN	titin	ENSG00000155657	A	ATCGACTATTACATCGTAGAA	CGTAGA
0.65	NM_006215	SERPINA4	serine (or cysteine) proteinase inhibitor, clade A (alpha-1 antiproteinase, antitrypsin), member 4	ENSG00000100665	A	CAGGCTGGTTGTACCGAGTAA	CGAGTA
0.65	NM_013940	OR10H1	olfactory receptor, family 10, subfamily H, member 1	ENSG00000186723	A	AAGAAGACCTTCTTCAGTAAA	CAGTAA
0.65	NM_018445	SELS	selenoprotein S	ENSG00000131871	A	AGGCCTCTAGATGATTAGCAA	TTAGCA
0.65	NM_006217	SERPINI2	serine (or cysteine) proteinase inhibitor, clade I (neuroserpin), member 2	ENSG00000114204	A	CTGGCTCAAAGCCAATTTATA	ATTTAT
0.65	NM_001480	GALR1	galanin receptor 1	ENSG00000166573	B	CAGCGAGGTTGATGTAGATAA	TAGATA
0.65	NM_003172	SURF1	surfeit 1	ENSG00000148290	B	CTGGATAATGCAGTATTTCAA	ATTTCA
0.65	NM_004180	TANK	TRAF family member-associated NFKB activator	ENSG00000136560	A	ATCCTTTATAGTGATGCTACA	TGCTAC
0.65	NM_004116	FKBP1B	FK506 binding protein 1B, 12.6 kDa	ENSG00000119782	B	CAGAGGGACTTGAGCCAGTTA	CCAGTT
0.65	NM_013277	RACGAP1	Rac GTPase activating protein 1	ENSG00000161800	A	CTGAATGTATCTCCTAGCTAT	TAGCTA
0.65	NM_020251	ARRB1	arrestin, beta 1	ENSG00000137486	A	CTCGACGTTCTGCAAGGTCTA	AGGTCT
0.65	NM_014502	PRP19	PRP19/PSO4 homolog (S. cerevisiae)	ENSG00000110107	B	CAGATCTACATCTGCAAACAA	CAAACA
0.65	NM_172201	KCNE2	potassium voltage-gated channel, Isk-related family, member 2	ENSG00000159197	B	CCAAATTGTCTTTGCTTAGAA	CTTAGA
0.65	NM_000284	PDHA1	pyruvate dehydrogenase (lipoamide) alpha 1	ENSG00000131828	B	AACCCAGTCAATGAAATTCAA	AATTCA
0.65	NM_000503	EYA1	eyes absent homolog 1 (Drosophila)	ENSG00000104313	B	CAGGAAATAATTCACTCACAA	CTCACA
0.65	NM_004970	IGFALS	insulin-like growth factor binding protein, acid labile subunit	ENSG00000099769	A	CAGCTTGAGGTGCTCACGCTA	CACGCT
0.65	NM_015530	GORASP2	golgi reassembly stacking protein 2, 55kDa	ENSG00000115806	B	ATGCCTAATACTCACACGCAA	CACGCA
0.65	NM_001286	CLCN6	chloride channel 6	ENSG00000011021	A	CCGGTGAATGTTATTGGAATT	TGGAAT
0.65	NM_021955	GNGT1	guanine nucleotide binding protein (G protein), gamma transducing activity polypeptide 1	ENSG00000127928	B	AGGCTGTGTGATTTCATAATA	CATAAT
0.64	NM_018697	LANCL2	LanC lantibiotic synthetase component C-like 2 (bacterial)	ENSG00000132434	A	ACCCAGGTATATGTTACTAAA	TACTAA
0.64	NM_005141	FGB	fibrinogen, B beta polypeptide	ENSG00000171564	B	CAGGAAATGGGATCCATATAA	CATATA
0.64	NM_015985	ANGPT4	angiopoietin 4	ENSG00000101280	A	CAAGACGATCTTGAGGTCGAA	GGTCGA
0.64	NM_001629	ALOX5AP	arachidonate 5-lipoxygenase-activating protein	ENSG00000132965	B	TGCTGGCATATTCAACTATTA	ACTATT
0.64	NM_000078	CETP	cholesteryl ester transfer protein, plasma	ENSG00000087237	A	CAGGCCTCCTATTCTAAGAAA	TAAGAA
0.64	XM_379881	LOC54103	hypothetical protein LOC54103	ENSG00000135174	A	CGCGACTGCTTCAGAACTATA	AACTAT
0.64	NM_002073	GNAZ	guanine nucleotide binding protein (G protein), alpha z polypeptide	ENSG00000128266	A	CGGGACACGTGTTGTACATAA	TACATA
0.64	XM_038604	UNC13A	unc-13 homolog A (C. elegans)	NA	B	TGCGACCAAATCCAAGAACAA	AGAACA
0.64	NM_000057	BLM	Bloom syndrome	ENSG00000197299	B	CTGACCATCTGTGACTATAAA	CTATAA
0.64	NM_000889	ITGB7	integrin, beta 7	ENSG00000139626	B	CCGGCTCTCGGTGGAAATCTA	AAATCT
0.64	NM_006833	COPS6	COP9 constitutive photomorphogenic homolog subunit 6 (Arabidopsis)	ENSG00000168090	B	CCAGTTTGTGAACAAGTTCAA	AGTTCA
0.64	NM_004668	MGAM	maltase-glucoamylase (alpha-glucosidase)	ENSG00000179087	A	TGGGAGGAATAATATACCTAA	TACCTA
0.64	NM_000605	IFNA2	interferon, alpha 2	ENSG00000188379	A	CAATATTATATTCAAGATATA	AGATAT
0.64	NM_024114	TRIM48	tripartite motif-containing 48	ENSG00000150244	B	TTGCATTCTAATGTTATTAAA	TATTAA
0.64	NM_024665	TBL1XR1	transducin (beta)-like 1X-linked receptor 1	ENSG00000177565	B	ATCACAAATGATCATACTTAA	TACTTA
0.64	NM_007128	VPREB1	pre-B lymphocyte gene 1	ENSG00000169575	B	TCCCAGGTTCCTGCTGAGATA	TGAGAT
0.64	NM_007049	BTN2A1	butyrophilin, subfamily 2, member A1	ENSG00000112763	B	TACATACATTTACAACATTTA	ACATTT
0.64	NM_005854	RAMP2	receptor (calcitonin) activity modifying protein 2	ENSG00000131477	A	TGGAATCATTATAAGGATCAA	GGATCA
0.64	XM_043613	GRID1	glutamate receptor, ionotropic, delta 1	ENSG00000182771	A	TTGGATTAAAGTTGTTTAATA	TTTAAT
0.64	XM_496291	LOC390896	similar to Cytochrome P450 4F6 (CYPIVF6)	NA	B	AAAGAAGTTGTCAGATGAGAA	ATGAGA
0.64	NM_002390	ADAM11	a disintegrin and metalloproteinase domain 11	ENSG00000073670	B	CCTGGCCGATGTGATATACAA	TATACA
0.64	XM_029962	KCNT1	potassium channel, subfamily T, member 1	ENSG00000107147	A	ACGAGGACGTAGCAAATTTAA	AATTTA
0.64	NM_000598	IGFBP3	insulin-like growth factor binding protein 3	ENSG00000146674	B	CCAAATATAGTAAGATCTATA	ATCTAT
0.64	NM_013440	PILRB	paired immunoglobin-like type 2 receptor beta	ENSG00000085514	B	TTGGTGTTATCTCCTGAGTTA	TGAGTT
0.64	NM_006481	TCF2	transcription factor 2, hepatic; LF-B3; variant hepatic nuclear factor	ENSG00000108753	A	TAAGGTTATAACTGTGGCTAA	TGGCTA
0.64	NM_018670	MESP1	mesoderm posterior 1	ENSG00000166823	B	CTGCCTAATGTGAATTTATTT	TTTATT
0.64	NM_000243	MEFV	Mediterranean fever	ENSG00000103313	B	CAGAGGTAAGTTAGGAACGAA	GAACGA
0.64	NM_002192	INHBA	inhibin, beta A (activin A, activin AB alpha polypeptide)	ENSG00000122641	B	AAGGAAGATGTGGAAATCTTA	AATCTT
0.63	NM_020967	NCOA5	nuclear receptor coactivator 5	ENSG00000124160	A	CCGCGCTGGTAGCGATATTAA	ATATTA
0.63	XM_038604	UNC13A	unc-13 homolog A (C. elegans)	NA	A	CCGCCCTATTATACTACGTCA	TACGTC
0.63	NM_003130	SRI	sorcin	ENSG00000075142	A	AGGATTCACCTTAGAAGTTTA	AAGTTT
0.63	NM_001612	ACRV1	acrosomal vesicle protein 1	ENSG00000134940	A	CAGGCACAATATTAAATTGCT	AATTGC
0.63	NM_001096	ACLY	ATP citrate lyase	ENSG00000131473	A	CAGCCAGAACTTGGTAGTCAA	TAGTCA
0.63	NM_002528	NTHL1	nth endonuclease III-like 1 (E. coli)	ENSG00000065057	A	CACGCTGGGCAAGCTCATCTA	TCATCT
0.63	NM_005301	GPR35	G protein-coupled receptor 35	ENSG00000178623	B	CGCCCTGTACATAACCAGCAA	CCAGCA
0.63	NM_002673	PLXNB1	plexin B1	ENSG00000164050	B	CCGGGTGGAATTTATCCTTGA	TCCTTG
0.63	NM_003265	TLR3	toll-like receptor 3	ENSG00000164342	A	CTGGATATCTTTGCCAATTCA	CAATTC
0.63	NM_007317	KIF22	kinesin family member 22	ENSG00000079616	B	CAGGACATCTATGCAGGTTCA	AGGTTC
0.63	NM_019094	NUDT4	nudix (nucleoside diphosphate linked moiety X)-type motif 4	ENSG00000173598	A	AACATTTGTTCTACAAATTAA	AAATTA
0.63	NM_012180	FBXO8	F-box protein 8	ENSG00000164117	B	ACAGCTGTTAACGAATGATAA	ATGATA
0.63	NM_000732	CD3D	CD3D antigen, delta polypeptide (TiT3 complex)	ENSG00000167286	A	CAGGCTATATATGGTATTAAA	TATTAA
0.63	NM_021922	FANCE	Fanconi anemia, complementation group E	ENSG00000112039	A	AACGCCGAGGAGAGCTTGTAA	CTTGTA
0.63	NM_003632	CNTNAP1	contactin associated protein 1	ENSG00000108797	B	CCGGATCACCTTCGAGGGTAA	AGGGTA
0.63	NM_003749	IRS2	insulin receptor substrate 2	ENSG00000185950	B	TCGCTATAGAATAATGCATTA	TGCATT
0.63	NM_178168	OR10A5	olfactory receptor, family 10, subfamily A, member 5	ENSG00000166363	A	CCTGACATTTCTAACTATCTA	CTATCT
0.63	NM_016316	REV1L	REV1-like (yeast)	ENSG00000135945	A	AGGAGATATGTCAGTATTGAA	TATTGA
0.63	NM_080283	ABCA9	ABCA9 ATP-binding cassette, sub-family A (ABC1) member 9	ENSG00000154258	A	TCGATAGTTGCTACTGATCTA	TGATCT
0.63	NM_031291	DKFZP434N1235	hypothetical protein DKFZp434N1235	ENSG00000151475	B	TCGGGAGAGTAAATTAAGAAA	TAAGAA
0.63	NM_004462	FDFT1	farnesyl-diphosphate farnesyltransferase 1	ENSG00000079459	B	TTGAATGTTCGTAATAGTAGA	TAGTAG
0.63	NM_025141	BLP2	BBP-like protein 2	ENSG00000184277	A	CAGAATGTTTATGTCTAGTTA	CTAGTT
0.63	NM_138381	MGC15763	hypothetical protein BC008322	ENSG00000154814	A	ATGCAGTTTGCATGTTACAAA	TTACAA
0.63	NM_016235	GPRC5B	G protein-coupled receptor, family C, group 5, member B	ENSG00000167191	A	CTCGCCCTGTTCCTACACTTA	ACACTT
0.63	NM_014386	PKD2L2	polycystic kidney disease 2-like 2	ENSG00000078795	B	TCCCGTTGTGTTAAAGACATA	AGACAT
0.63	NM_000060	BTD	biotinidase	ENSG00000169814	B	CACAAATGTCGTGTTCAGCAA	TCAGCA
0.63	NM_005126	NR1D2	nuclear receptor subfamily 1, group D, member 2	ENSG00000174738	B	TACACACGTATTCAAAGTTTA	AAGTTT
0.63	NM_016540	GPR83	G protein-coupled receptor 83	ENSG00000123901	B	TTCGCTGTGTTGTCTAAATAA	TAAATA
0.63	NM_153184	IGSF4D	immunoglobulin superfamily, member 4D	ENSG00000175161	B	CACAGTTGAATAATAACCTAA	AACCTA
0.63	NM_000336	SCNN1B	sodium channel, nonvoltage-gated 1, beta (Liddle syndrome)	ENSG00000168447	A	CTGCAATGACACCCAGTACAA	AGTACA
0.63	NM_000838	GRM1	glutamate receptor, metabotropic 1	ENSG00000152822	B	CCGCCTCTCTGTGCACGTGAA	ACGTGA
0.63	NM_014269	ADAM29	a disintegrin and metalloproteinase domain 29	ENSG00000168594	B	ACCGTAGTTGTGCAATTGTTA	ATTGTT
0.63	NM_000772	CYP2C18	cytochrome P450, family 2, subfamily C, polypeptide 18	ENSG00000108242	B	CCGCAGTTGTCTTACTAAGAA	CTAAGA
0.62	NM_138775	LOC91801	hypothetical protein BC015183	ENSG00000137760	A	GCCGTACTCATTTGCAAGATA	CAAGAT
0.62	NM_001754	RUNX1	runt-related transcription factor 1 (acute myeloid leukemia 1; aml1 oncogene)	ENSG00000159216	B	CTCCCTTTCATGTTAATCAAA	AATCAA
0.62	M86528	NTF5	neurotrophin 5 (neurotrophin 4/5)	ENSG00000167744	A	AATGATGATGATATAATAATA	AATAAT
0.62	NM_001852	COL9A2	collagen, type IX, alpha 2	ENSG00000049089	B	CCAGGCCTTTCTGTAAATAAA	AAATAA
0.62	NM_003312	TST	thiosulfate sulfurtransferase (rhodanese)	ENSG00000128311	A	CTGGTGGATTCAAGGTCTCAA	GTCTCA
0.62	NM_015219	EXOC7	exocyst complex component 7	ENSG00000182473	A	AAGGCCTTTATCAGATTCATA	ATTCAT
0.62	NM_006265	RAD21	RAD21 homolog (S. pombe)	ENSG00000164754	B	CTGGGAGTAGTTCGAATCTAT	AATCTA
0.62	NM_004199	P4HA2	procollagen-proline, 2-oxoglutarate 4-dioxygenase (proline 4-hydroxylase), alpha polypeptide II	ENSG00000072682	B	GAGGATCAAGGAGATCGCAAA	TCGCAA
0.62	NM_152529	GPR155	G protein-coupled receptor 155	ENSG00000163328	A	CAGGAGATGGACCTTAAATTA	TAAATT
0.62	NM_006010	ARMET	arginine-rich, mutated in early stage tumors	ENSG00000145050	B	CTGAAGAAGCTCCGAGTTAAA	AGTTAA
0.62	NM_023038	ADAM19	a disintegrin and metalloproteinase domain 19 (meltrin beta)	ENSG00000135074	B	CACCTTATTTACAGATCTGAA	ATCTGA
0.62	NM_002197	ACO1	aconitase 1, soluble	ENSG00000122729	A	CAGGGCAAGAACGATACACTA	TACACT
0.62	NM_020548	DBI	diazepam binding inhibitor (GABA receptor modulator, acyl-Coenzyme A binding protein)	ENSG00000155368	A	CAACAAAGTAGAAGAGCTAAA	AGCTAA
0.62	NM_016105	FKBP7	FK506 binding protein 7	ENSG00000079150	B	CGGAGCATTGAGACATTTAAA	ATTTAA
0.62	NM_022789	IL17E	interleukin 17E	ENSG00000166090	A	ATAGAGATTTATCCAAATAAA	AAATAA
0.62	NM_002305	LGALS1	lectin, galactoside-binding, soluble, 1 (galectin 1)	ENSG00000100097	B	CGCCAGCAACCTGAATCTCAA	ATCTCA
0.62	NM_182487	OLFML2A	olfactomedin-like 2A	ENSG00000185585	A	TCCAGTCATATTTAGAACAAA	GAACAA
0.62	NM_000441	SLC26A4	solute carrier family 26, member 4	ENSG00000091137	A	AAGAGTGAATGTAATAGTCTT	TAGTCT
0.62	NM_032382	COG8	component of oligomeric golgi complex 8	ENSG00000157312	A	AAGACCTTGTTCCGTATTTAA	TATTTA
0.62	NM_006000	TUBA1	tubulin, alpha 1 (testis specific)	ENSG00000127824	A	AACAGTTTCCTTGCACGGTTA	ACGGTT
0.62	NM_002007	FGF4	fibroblast growth factor 4 (heparin secretory transforming protein 1, Kaposi sarcoma oncogene)	ENSG00000075388	B	CACCGATGAGTGCACGTTCAA	CGTTCA
0.62	NM_178019	CATSPER3	cation channel, sperm associated 3	ENSG00000152705	A	CCGTTTCTTTAAGATAATTAT	TAATTA
0.62	NM_004969	IDE	insulin-degrading enzyme	ENSG00000119912	B	AAGCATATATGCGATCTCTTA	TCTCTT
0.62	NM_002820	PTHLH	parathyroid hormone-like hormone	ENSG00000087494	A	CTCCTAGACTTTGGGATCAAA	GATCAA
0.62	NM_012110	CHIC2	cysteine-rich hydrophobic domain 2	ENSG00000109220	B	AAGAACCTTCCTGTTAATGTA	TAATGT
0.62	NM_018697	LANCL2	LanC lantibiotic synthetase component C-like 2 (bacterial)	ENSG00000132434	B	CTGGCAGTTCCAGAACATTTA	ACATTT
0.62	NM_002426	MMP12	matrix metalloproteinase 12 (macrophage elastase)	ENSG00000110347	A	ATCCTTGGACTGAGAAATTAT	AAATTA
0.62	NM_000792	DIO1	deiodinase, iodothyronine, type I	ENSG00000181150	A	AAGAGGAGAGTACTCACTTTA	CACTTT
0.62	NM_004137	KCNMB1	potassium large conductance calcium-activated channel, subfamily M, beta member 1	ENSG00000145936	B	CACATTTACAGTATTACTATT	TACTAT
0.61	NM_000777	CYP3A5	cytochrome P450, family 3, subfamily A, polypeptide 5	ENSG00000106258	A	CAGAGATTTCAACTTAGTCAA	TAGTCA
0.61	NM_153024	OR7E5P	olfactory receptor, family 7, subfamily E, member 5 pseudogene	NA	A	AACGTTGATGAGGAATAAATT	ATAAAT
0.61	NM_001560	IL13RA1	interleukin 13 receptor, alpha 1	ENSG00000131724	B	CTCAGTGATGGAGATAATTTA	TAATTT
0.61	NM_021044	DHH	desert hedgehog homolog (Drosophila)	ENSG00000139549	B	ACCGAGTGGCCTCCACGCAAA	ACGCAA
0.61	NM_016383	LUZP4	leucine zipper protein 4	ENSG00000102021	B	CTGGTAGGTAAGCTAATCTAA	AATCTA
0.61	NM_000376	VDR	vitamin D (1,25- dihydroxyvitamin D3) receptor	ENSG00000111424	B	TCAGACTCCATTTGTATTATA	TATTAT
0.61	NM_002177	IFNW1	interferon, omega 1	ENSG00000177047	B	AACCATGTGTTTCCTATTAAA	TATTAA
0.61	NM_005525	HSD11B1	hydroxysteroid (11-beta) dehydrogenase 1	ENSG00000117594	A	CACATAAACTTTATAAATTCA	AAATTC
0.61	NM_022370	ROBO3	roundabout, axon guidance receptor, homolog 3 (Drosophila)	ENSG00000154134	A	CCCGGACGACAGATATTACAA	ATTACA
0.61	NM_004473	FOXE1	forkhead box E1 (thyroid transcription factor 2)	NA	A	AACCTAGGCAGTAATCCTAAA	TCCTAA
0.61	NM_033438	SLAMF9	SLAM family member 9	ENSG00000162723	B	TCAGGGCTTTACCAAGCTCAA	AGCTCA
0.61	NM_000014	A2M	alpha-2-macroglobulin	ENSG00000175899	B	CACCAACTCAAAGATTCGTAA	TTCGTA
0.61	NM_014648	DZIP3	zinc finger DAZ interacting protein 3	ENSG00000198919	B	CTCGCTCAATTGAATAATTGA	TAATTG
0.61	NM_018724	IL20	interleukin 20	ENSG00000162891	B	CAGATTATATTTATAACCTGA	AACCTG
0.61	NM_000707	AVPR1B	arginine vasopressin receptor 1B	ENSG00000198049	A	CAGCATGTTTGCCTCCACCTA	CCACCT
0.61	NM_001234	CAV3	caveolin 3	ENSG00000182533	B	TAGGAAGGTGGCTCCAGTAAA	CAGTAA
0.61	NM_020825	CRAMP1L	Crm, cramped-like (Drosophila)	ENSG00000007545	A	AAGGGCCACCACTGTACGTTA	TACGTT
0.61	NM_002186	IL9R	interleukin 9 receptor	ENSG00000124334	B	AAGGACAAGGGCCAAGGTCTA	AGGTCT
0.61	NM_144573	NEXN	nexilin (F actin binding protein)	ENSG00000162614	A	ATGGAGAAGACTATCAATATA	CAATAT
0.61	NM_004725	BUB3	BUB3 budding uninhibited by benzimidazoles 3 homolog (yeast)	ENSG00000154473	B	TTGGACCTGTTTCTATCTCTA	ATCTCT
0.61	NM_000515	GH1	growth hormone 1	NA	A	AACAGCAAGTTCGACACAAAC	CACAAA
0.61	NM_020664	DECR2	2,4-dienoyl CoA reductase 2, peroxisomal	ENSG00000103202	B	AAGATAATCTATTTACTGTAA	ACTGTA
0.61	NM_018378	FBXL8	F-box and leucine-rich repeat protein 8	NA	B	AATCGAGCTGCTGATGGTTCT	TGGTTC
0.61	NM_014893	NLGN4Y	neuroligin 4, Y-linked	ENSG00000165246	B	TCACCAAATAATAAATATTAA	ATATTA
0.61	NM_000553	WRN	Werner syndrome	ENSG00000165392	B	CGGATTGTATACGTAACTCCA	AACTCC
0.61	NM_005226	EDG3	endothelial differentiation, sphingolipid G-protein-coupled receptor, 3	ENSG00000186354	B	GCGGCACTTGACAATGATCAA	TGATCA
0.61	NM_001304	CPD	carboxypeptidase D	ENSG00000108582	B	CAGCCCAGTTGCCCAAATAAA	AAATAA
0.6	NM_012160	FBXL4	F-box and leucine-rich repeat protein 4	ENSG00000112234	B	TCCGAATTAGTACGCCTTGAA	CCTTGA
0.6	NM_000080	CHRNE	cholinergic receptor, nicotinic, epsilon polypeptide	ENSG00000108556	A	TACAGTACTGACAGAAAGCAA	AAAGCA
0.6	NM_198074	OR2C3	olfactory receptor, family 2, subfamily C, member 3	ENSG00000196242	A	CCGGCACATGGTATTAGAGAA	TAGAGA
0.6	NM_024324	MGC11256	hypothetical protein MGC11256	ENSG00000184164	B	AAGAGCGAATATCCTGACTTA	TGACTT
0.6	NM_014245	RNF7	ring finger protein 7	ENSG00000114125	B	GGCCCAGATGATATAATTTAA	AATTTA
0.6	NM_022468	MMP25	matrix metalloproteinase 25	ENSG00000008516	B	CAGAATCACTGGGAAATTTAA	AATTTA
0.6	BLANK	BLANK	BLANK	-	A	-
0.6	NM_004040	RHOB	ras homolog gene family, member B	ENSG00000143878	B	CCCAGTGGTACTTCTACTAAA	TACTAA
0.6	NM_012465	TLL2	tolloid-like 2	ENSG00000095587	A	CAGAGAATTGTCTTAGGACAA	AGGACA
0.6	NM_001510	GRID2	glutamate receptor, ionotropic, delta 2	ENSG00000152208	A	CTGGCAGAAATTCATTATATT	TTATAT
0.6	NM_005053	RAD23A	RAD23 homolog A (S. cerevisiae)	ENSG00000179262	A	AAGGTGCTAAAGGAGAAGATA	GAAGAT
0.6	NM_013232	PDCD6	programmed cell death 6	ENSG00000063438	B	GACGGATATATTCAGACGTTA	GACGTT
0.6	NM_003567	BCAR3	breast cancer anti-estrogen resistance 3	ENSG00000137936	A	CAGTTATATGATATTCTTTAA	TCTTTA
0.6	NM_001002917	OR8D1	olfactory receptor, family 8, subfamily D, member 1	NA	B	CAGTTTGTCTTAGATGGTTTA	TGGTTT
0.6	NM_080879	RAB40A	RAB40A, member RAS oncogene family	ENSG00000102128	A	CAGAAGAGCAAAGAATAATAA	ATAATA
0.6	NM_000582	SPP1	secreted phosphoprotein 1 (osteopontin, bone sialoprotein I, early T-lymphocyte activation 1)	ENSG00000118785	A	ACGGTTGTCCAGCAATTAATA	ATTAAT
0.6	NM_004355	CD74	CD74 antigen (invariant polypeptide of major histocompatibility complex, class II antigen-associated)	ENSG00000019582	A	CAGGGAGAAGGGATAACCCTA	AACCCT
0.6	NM_198923	MRGPRD	MAS-related GPR, member D	ENSG00000172938	B	CAGCAAGTTCTTGAAATTCAA	AATTCA
0.6	NM_133329	KCNG3	potassium voltage-gated channel, subfamily G, member 3	ENSG00000171126	A	CTGACTAATATGCCATGTTAA	ATGTTA
0.6	NM_004639	BAT3	HLA-B associated transcript 3	ENSG00000096155	A	CAGCTCCGGTCTGATATACAA	TATACA
0.6	NM_022363	LHX5	LIM homeobox 5	ENSG00000089116	B	TTAGATATGCTATAAATTTAA	AATTTA
0.6	NM_017424	CECR1	cat eye syndrome chromosome region, candidate 1	ENSG00000093072	B	CAGCTTATAATCGGATATTTA	ATATTT
0.6	NM_015051	TXNDC4	thioredoxin domain containing 4 (endoplasmic reticulum)	ENSG00000023318	B	TTGAGAGTAGTTATTATGAAA	TATGAA
0.6	NM_002062	GLP1R	glucagon-like peptide 1 receptor	ENSG00000112164	A	CAGGCTCGTTCGTGAATGTCA	AATGTC
0.6	NM_021027	UGT1A9	UDP glycosyltransferase 1 family, polypeptide A9	ENSG00000167165	A	AGGAGTTTGTTTAAAGACAAA	AGACAA
0.6	NM_000364	TNNT2	troponin T2, cardiac	ENSG00000118194	B	CCGAAACAGGATCAACGATAA	ACGATA
0.6	NM_000452	SLC10A2	solute carrier family 10 (sodium/bile acid cotransporter family), member 2	ENSG00000125255	A	GCCTCTGAGTATCATATTAAA	TATTAA
0.6	NM_002199	IRF2	interferon regulatory factor 2	ENSG00000168310	A	CACCTTATCTTAAAGCACTTA	GCACTT
0.6	NM_000317	PTS	6-pyruvoyltetrahydropterin synthase	ENSG00000150787	A	TAGGTGAATCTTAAAGAAATA	AGAAAT
0.6	NM_014482	BMP10	bone morphogenetic protein 10	ENSG00000163217	B	TACGATGGAGTAGACCGGAAA	CCGGAA
0.6	NM_014440	IL1F6	interleukin 1 family, member 6 (epsilon)	ENSG00000136694	A	AAAGGATATAATGGATTTGTA	ATTTGT
0.6	NM_005477	HCN4	hyperpolarization activated cyclic nucleotide-gated potassium channel 4	ENSG00000138622	A	TAGCAAGATCTGTATATGAAT	TATGAA
0.6	NM_001287	CLCN7	chloride channel 7	ENSG00000103249	A	CCAGCTCATCGTTCTCCTAAA	TCCTAA
0.6	NM_014439	IL1F7	interleukin 1 family, member 7 (zeta)	ENSG00000125571	A	AACACCAAACCTGCTCACTAA	TCACTA
0.6	NM_001880	ATF2	ATF2 activating transcription factor 2	ENSG00000115966	A	CGCGGGTGACCGAAAGGATCA	AGGATC
0.6	NM_001911	CTSG	cathepsin G	ENSG00000100448	B	CACAGTGTTGCCAGAGCCTTA	AGCCTT
0.6	NM_016188	ACTL6B	actin-like 6B	ENSG00000077080	B	CTGGCATAACTACATGTGTAA	TGTGTA
0.6	NM_005123	NR1H4	nuclear receptor subfamily 1, group H, member 4	ENSG00000012504	A	CTCATATTAATCTGATGTATA	ATGTAT
0.6	NM_002036	FY	Duffy blood group	ENSG00000162708	B	CAGCTGGACTTCGAAGATGTA	AGATGT
0.6	NM_000319	PEX5	peroxisomal biogenesis factor 5	ENSG00000139197	B	TACGTCAGCTACCTATGATAA	ATGATA
0.59	NM_005667	RNF103	ring finger protein 103	ENSG00000118639	A	CTAGCAAGACTTTACAAGATA	CAAGAT
0.59	NM_152832	MTVR1	Mouse Mammary Turmor Virus Receptor homolog 1	ENSG00000176973	B	CCCGTGCTGGATATTTAAATT	TTAAAT
0.59	NM_020370	GPR84	G protein-coupled receptor 84	ENSG00000139572	B	TCCATTATAGAAAGAATTGAA	AATTGA
0.59	NM_020372	SLC22A17	solute carrier family 22 (organic cation transporter), member 17	NA	B	AAGGCTGCCATCACCACTTTC	CACTTT
0.59	NM_007168	ABCA8	ABCA8 ATP-binding cassette, sub-family A (ABC1) member 8	ENSG00000141338	B	CTATCTGGCATTGGCGATTTA	CGATTT
0.59	NM_020396	BCL2L10	BCL2-like 10 (apoptosis facilitator)	ENSG00000137875	A	ACAGATGTGTGAGAACAAGAA	ACAAGA
0.59	NM_000933	PLCB4	phospholipase C, beta 4	ENSG00000101333	B	CTGCAGATTCCGGATATTATA	TATTAT
0.59	NM_005310	GRB7	growth factor receptor-bound protein 7	ENSG00000141738	B	CCCAACAAGCTTCGAAATGGA	AAATGG
0.59	NM_019013	FLJ10156	hypothetical protein FLJ10156	ENSG00000129195	A	CCCACCCATTACGGCGATCAA	CGATCA
0.59	NM_000737	CGB	chorionic gonadotropin, beta polypeptide	ENSG00000104827	B	CCCACAATAAAGGCTTCTCAA	TTCTCA
0.59	NM_004875	POLR1C	polymerase (RNA) I polypeptide C, 30kDa	ENSG00000171453	A	CCCGGGTTCGAGATCATTATA	CATTAT
0.59	NM_000235	LIPA	lipase A, lysosomal acid, cholesterol esterase (Wolman disease)	ENSG00000107798	A	CCCGCTACTGTCGTTATTGAT	TATTGA
0.59	NM_005582	LY64	lymphocyte antigen 64 homolog, radioprotective 105kDa (mouse)	ENSG00000134061	B	TGGGACTATCACGAAGACCAA	AGACCA
0.59	BC002712	MYCN	v-myc myelocytomatosis viral related oncogene, neuroblastoma derived (avian)	ENSG00000134323	B	CAGCAGCAGTTGCTAAAGAAA	AAAGAA
0.59	NM_005814	GPA33	glycoprotein A33 (transmembrane)	ENSG00000143167	B	CCCATCCTAGTGGGCACTTAA	CACTTA
0.59	NM_182701	GPX6	glutathione peroxidase 6 (olfactory)	ENSG00000198704	A	CCCGAGAAGTTGTGACATCTA	ACATCT
0.59	NM_032019	HDAC10	histone deacetylase 10	ENSG00000100429	B	CGCCCTTGCGCCGTTAGTAAA	TAGTAA
0.59	NM_002098	GUCA1B	guanylate cyclase activator 1B (retina)	ENSG00000112599	A	CAACATTGTGGAGGGAATTTA	GAATTT
0.59	NM_003593	FOXN1	forkhead box N1	ENSG00000109101	A	CACACAAATTATTCAGATGTA	AGATGT
0.59	NM_003201	TFAM	transcription factor A, mitochondrial	ENSG00000108064	B	CACAATAAAGAAACAACGAAA	AACGAA
0.59	NM_003617	RGS5	regulator of G-protein signalling 5	ENSG00000143248	B	AACGAGAGCAATGACTATTTA	CTATTT
0.59	NM_004004	GJB2	gap junction protein, beta 2, 26kDa (connexin 26)	ENSG00000165474	A	TGGCCTCATGTCAAATATTTA	ATATTT
0.59	NM_000757	CSF1	colony stimulating factor 1 (macrophage)	ENSG00000184371	A	AAGAATGTCTTTAATGAAACA	TGAAAC
0.59	NM_001006624	T1A-2	lung type-I cell membrane-associated glycoprotein	ENSG00000129277	B	CAGGAAGTCGATAGTCTCAAA	TCTCAA
0.59	NM_024787	RNF122	ring finger protein 122	ENSG00000133874	A	CTAGTTCTATACTTAAATTGA	AAATTG
0.59	NM_052872	IL17F	interleukin 17F	ENSG00000112116	A	CAGTGCTAATATAATAAAGTA	TAAAGT
0.59	NM_005809	PRDX2	peroxiredoxin 2	ENSG00000167815	A	TGGCGCCTTCAAAGAGGTGAA	AGGTGA
0.59	NM_013369	DNMT3L	DNMT3L DNA (cytosine-5-)-methyltransferase 3-like	ENSG00000142182	B	AAGCATGTGGTTGATGTCACA	TGTCAC
0.59	NM_153487	MDGA1	MAM domain containing glycosylphosphatidylinositol anchor 1	ENSG00000112139	B	CAGGTGCTGTATAGCAGCTTA	CAGCTT
0.59	NM_173637	MGC34725	hypothetical protein MGC34725	ENSG00000181240	A	AATGGTGAACATGTCACACAA	CACACA
0.59	NM_005570	LMAN1	lectin, mannose-binding, 1	ENSG00000074695	A	TTCGATGATCTGAGGATTTAA	GATTTA
0.59	NM_003029	SHC1	SHC (Src homology 2 domain containing) transforming protein 1	ENSG00000160691	B	AGCGAACTGTGTCTACAGCAA	ACAGCA
0.58	NM_004456	EZH2	enhancer of zeste homolog 2 (Drosophila)	ENSG00000106462	B	CAGGATGGTACTTTCATTGAA	CATTGA
0.58	NM_006892	DNMT3B	DNA (cytosine-5-)-methyltransferase 3 beta	ENSG00000088305	B	TAGAGTTTACCTTATGTTTAA	TGTTTA
0.58	NM_020404	CD164L1	CD164 sialomucin-like 1	ENSG00000174807	B	CCCTATGATCTCAACCAAATA	CCAAAT
0.58	NM_173539	ZNF596	zinc finger protein 596	ENSG00000172748	B	TACCACTTTGCTCAACCTAAA	ACCTAA
0.58	NM_002967	SAFB	scaffold attachment factor B	ENSG00000160633	B	CTGCCATATTGTAGCTCAATA	CTCAAT
0.58	NM_014215	INSRR	insulin receptor-related receptor	ENSG00000027644	B	TTGGAAGGTGACGTCCATCAA	CCATCA
0.58	NM_004581	RABGGTA	Rab geranylgeranyltransferase, alpha subunit	ENSG00000100949	B	CAGGCGATGTCCAGAAAGAAT	AAAGAA
0.58	NM_173495	PTCHD1	patched domain containing 1	ENSG00000165186	A	TCCCGGTTTGAGAGCTATTTA	CTATTT
0.58	NM_000864	HTR1D	5-hydroxytryptamine (serotonin) receptor 1D	ENSG00000179546	A	CACGAATGTCTCAAGCTTTGA	GCTTTG
0.58	BLANK	BLANK	BLANK	-	A	-
0.58	NM_018941	CLN8	ceroid-lipofuscinosis, neuronal 8 (epilepsy, progressive with mental retardation)	ENSG00000182372	A	CCCGGACAACTTGAATGAAAT	ATGAAA
0.58	NM_005306	GPR43	G protein-coupled receptor 43	ENSG00000126262	B	CTACGAGAACTTCACCGATAA	CCGATA
0.58	NM_002230	JUP	junction plakoglobin	ENSG00000173801	B	CCAGAGCATGATTCCCATCAA	CCATCA
0.58	NM_000440	PDE6A	phosphodiesterase 6A, cGMP-specific, rod, alpha	ENSG00000132915	B	CAGATGTATTATGAGCTCAAA	GCTCAA
0.58	BLANK	BLANK	BLANK	-	A	-
0.58	NM_005504	BCAT1	branched chain aminotransferase 1, cytosolic	ENSG00000060982	A	ATGGTGCACCTAATAAATTAA	AAATTA
0.58	NM_000817	GAD1	glutamate decarboxylase 1 (brain, 67kDa)	ENSG00000128683	B	CGCCATAAACTCAACGGCATA	CGGCAT
0.57	NM_013345	GPR132	G protein-coupled receptor 132	ENSG00000183484	A	ACGGACCATTCCCGCCAAGAA	CCAAGA
0.57	NM_021914	CFL2	cofilin 2 (muscle)	ENSG00000165410	B	CAGAGATTAAATATTGCTTTA	TGCTTT
0.57	NM_032032	FKSG42	FKSG42	ENSG00000161800	B	CAGGTGGATGCAGACATCCAA	CATCCA
0.57	NM_001139	ALOX12B	arachidonate 12-lipoxygenase, 12R type	ENSG00000179477	B	CTGATCCGATATGTCACTATA	CACTAT
0.57	NM_004122	GHSR	growth hormone secretagogue receptor	ENSG00000121853	A	AACCACAAGCAAACCGTGAAA	CGTGAA
0.57	NM_002359	MAFG	v-maf musculoaponeurotic fibrosarcoma oncogene homolog G (avian)	ENSG00000197063	B	CAGCGTCATCACAATAGTAAA	TAGTAA
0.57	NM_003310	TSSC1	tumor suppressing subtransferable candidate 1	ENSG00000032389	B	CGGGTGAAATCTGGCATATTA	CATATT
0.57	NM_152271	FLJ23749	hypothetical protein FLJ23749	ENSG00000154359	A	TACTGTGCATCTATTCATAAA	TCATAA
0.57	NM_023067	FOXL2	forkhead box L2	ENSG00000183770	B	TAGGAGAATATATCCAATAAA	CAATAA
0.57	NM_014617	CRYGA	crystallin, gamma A	ENSG00000168582	A	CCCTATCATACTAGATGCTAA	ATGCTA
0.57	NM_020655	JPH3	junctophilin 3	ENSG00000154118	B	CAGGACAGGAATGCGGTTCAA	GGTTCA
0.57	NM_002234	KCNA5	potassium voltage-gated channel, shaker-related subfamily, member 5	ENSG00000130037	B	CAGAGGGATAACCCAAACAAA	AAACAA
0.57	NM_032122	DTNBP1	dystrobrevin binding protein 1	ENSG00000047579	B	CACCCAGCAAATGAAGCTGAA	AGCTGA
0.57	NM_004788	UBE4A	ubiquitination factor E4A (UFD2 homolog, yeast)	ENSG00000110344	A	TACCAAGAGGCTAATACTAAA	TACTAA
0.57	NM_000941	POR	P450 (cytochrome) oxidoreductase	ENSG00000127948	A	CCGGCTGAAGAGCTACGAGAA	ACGAGA
0.57	NM_012125	CHRM5	cholinergic receptor, muscarinic 5	ENSG00000184984	A	AAGAGAGTGGTCCTAGTCAAA	AGTCAA
0.57	NM_003883	HDAC3	histone deacetylase 3	ENSG00000171720	B	CAGGTAGTGGACTTCTACCAA	CTACCA
0.57	NM_015925	LISCH7	liver-specific bHLH-Zip transcription factor	ENSG00000105699	B	GAGGATTACCATCACCGGAAA	CCGGAA
0.57	NM_024644	C14orf169	chromosome 14 open reading frame 169	NA	A	CTGCTTGAGACAGATATTAGA	TATTAG
0.57	NM_006529	GLRA3	glycine receptor, alpha 3	ENSG00000145451	B	AATGATGACCATTGTATTAAA	TATTAA
0.57	NM_004237	TRIP13	thyroid hormone receptor interactor 13	ENSG00000071539	B	TTGACACAGAATTAAAGGTTA	AAGGTT
0.57	NM_024989	PGAP1	GPI deacylase	ENSG00000197121	B	TTGGGTCAGCACATTTATATA	TTATAT
0.57	NM_003580	NSMAF	neutral sphingomyelinase (N-SMase) activation associated factor	ENSG00000035681	A	CACGAGTGGATTGATCTAATA	TCTAAT
0.57	NM_001284	AP3S1	adaptor-related protein complex 3, sigma 1 subunit	ENSG00000177879	A	CAAGGCGATCCTAATCTTCAA	TCTTCA
0.57	NM_016337	EVL	Enah/Vasp-like	ENSG00000196405	B	CAGGTTGTGATCAATTATTCA	TTATTC
0.57	NM_001559	IL12RB2	interleukin 12 receptor, beta 2	ENSG00000081985	B	CCGTGGGACATTAGAATCAAA	AATCAA
0.57	NM_004701	CCNB2	cyclin B2	ENSG00000157456	B	CAAGAATGTGGTGAAAGTAAA	AAGTAA
0.57	NM_003789	TRADD	TNFRSF1A-associated via death domain	ENSG00000102871	B	CCCGAATGTTAAGCAATGATA	AATGAT
0.57	NM_174930	PMS2L5	postmeiotic segregation increased 2-like 5	ENSG00000123965	B	CAAAGGAATATTAAGAAGAAA	GAAGAA
0.57	NM_014324	AMACR	alpha-methylacyl-CoA racemase	ENSG00000082196	A	GACGGGATTGTCTTTACATAA	TACATA
0.57	NM_022474	MPP5	membrane protein, palmitoylated 5 (MAGUK p55 subfamily member 5)	ENSG00000072415	A	GAGGTCTTACCATTTAATATA	TAATAT
0.57	NM_012397	SERPINB13	serine (or cysteine) proteinase inhibitor, clade B (ovalbumin), member 13	ENSG00000197641	A	TTGGAAAGCTCTGAATCTATA	ATCTAT
0.57	NM_002414	CD99	CD99 antigen	ENSG00000002586	B	TGGGCGGATGATGTTTACTAA	TTACTA
0.57	NM_004634	BRPF1	bromodomain and PHD finger containing, 1	ENSG00000171152	B	AAGGGAGACGATCAAGGTTCA	AGGTTC
0.57	NM_002151	HPN	hepsin (transmembrane protease, serine 1)	ENSG00000105707	A	GGGATGCTCTTTAAATAATAA	ATAATA
0.56	NM_014440	IL1F6	interleukin 1 family, member 6 (epsilon)	ENSG00000136694	B	CTGGGCCTGAATGGACTCAAT	ACTCAA
0.56	NM_022449	RAB17	RAB17, member RAS oncogene family	ENSG00000124839	A	CAGCCTCTGGACAGAGAGGAA	AGAGGA
0.56	NM_022145	FKSG14	leucine zipper protein FKSG14	ENSG00000123219	B	CTCAGCTATCATTGTTAATTA	TTAATT
0.56	NM_005193	CDX4	caudal type homeo box transcription factor 4	ENSG00000131264	B	CAAGGAGAGAAAGATGATCAA	TGATCA
0.56	BLANK	BLANK	BLANK	-	A	-
0.56	NM_080867	SOCS4	suppressor of cytokine signaling 4	ENSG00000180008	B	CAGTAAGATATTGGACACAAA	ACACAA
0.56	NM_012176	FBXO4	F-box protein 4	ENSG00000151876	A	CAGTGTGATTCCACAGATTCA	AGATTC
0.56	NM_000754	COMT	catechol-O-methyltransferase	ENSG00000093010	B	CGGGCTGTGTCCTAAATGCAA	AATGCA
0.56	NM_033229	TRIM15	tripartite motif-containing 15	ENSG00000137384	B	CCGGCTTGGAGCCCAGGTCAA	AGGTCA
0.56	NM_003901	SGPL1	sphingosine-1-phosphate lyase 1	ENSG00000166224	B	CAGGCAGGAGGCGTTTACATA	TTACAT
0.56	NM_014889	PITRM1	pitrilysin metalloproteinase 1	ENSG00000107959	B	TCCGATATTGAACCCACCATA	CACCAT
0.56	NM_198827	GPR133	G protein-coupled receptor 133	ENSG00000111452	A	CAAGCACAGATTGACACGTAA	CACGTA
0.56	NM_002765	PRPS2	phosphoribosyl pyrophosphate synthetase 2	ENSG00000101911	A	TCAGCTAAGATTAAATTTAAA	ATTTAA
0.56	NM_015532	GRINL1A	glutamate receptor, ionotropic, N-methyl D-aspartate-like 1A	ENSG00000137878	A	ATATTTGAATATTGTGTTTAA	TGTTTA
0.56	NM_022648	TNS	tensin	ENSG00000079308	A	CCACAGATGAATCGAAAGATA	AAAGAT
0.56	NM_145214	TRIM11	tripartite motif-containing 11	ENSG00000154370	A	AGAGTAGATGTCCTATAATAA	ATAATA
0.56	NM_003118	SPARC	secreted protein, acidic, cysteine-rich (osteonectin)	ENSG00000113140	A	ACCCAAGACATGACATTCTTA	ATTCTT
0.56	NM_015915	SPG3A	spastic paraplegia 3A (autosomal dominant)	ENSG00000198513	A	ACAGCAGAAGCTAACAATTTA	CAATTT
0.56	NM_172004	DCAL1	dendritic cell-associated lectin-1	ENSG00000184293	A	TATGGTGAGATTTAACATTTA	ACATTT
0.56	NM_021126	MPST	mercaptopyruvate sulfurtransferase	ENSG00000128309	B	CAGGAATTCCGTTGACTTGTT	ACTTGT
0.56	NM_173059	ZAN	zonadhesin	ENSG00000146839	B	CCCGGCTATGTGCTGAGTGAA	GAGTGA
0.56	NM_006853	KLK11	kallikrein 11	ENSG00000167757	A	CAGCTCCTGGCCATATATCAA	ATATCA
0.56	NM_000926	PGR	progesterone receptor	ENSG00000082175	B	CTGCCTCTCAATCACGCCTTA	CGCCTT
0.56	XM_495877	DKFZp762N1910	hypothetical protein DKFZp762N1910	NA	B	ACCCAGAATCTCCCAATGAAA	AATGAA
0.56	NM_000766	CYP2A13	cytochrome P450, family 2, subfamily A, polypeptide 13	ENSG00000197838	B	TACAGTATGCTACAAAGAGTA	AAGAGT
0.56	NM_005622	SAH	SA hypertension-associated homolog (rat)	ENSG00000005187	A	ATGCTTGTACAGAATGATATA	TGATAT
0.56	NM_175907	ZADH2	zinc binding alcohol dehydrogenase, domain containing 2	ENSG00000180011	B	ACGCTTACATTCAATTCTTTA	TTCTTT
0.56	NM_032807	FBXO18	F-box protein, helicase, 18	ENSG00000134452	A	CACCGTCCTTACCATGAAGAA	TGAAGA
0.56	NM_000026	ADSL	adenylosuccinate lyase	ENSG00000100357	B	TTGGAAGAGAATTAAACGAAA	AACGAA
0.56	NM_138379	TIMD4	T-cell immunoglobulin and mucin domain containing 4	ENSG00000145850	A	AGGGAAACTCATGGAAACCTA	AAACCT
0.56	NM_006143	GPR19	G protein-coupled receptor 19	ENSG00000183150	A	CATGTCCTCTATGAAATGTTA	AATGTT
0.56	NM_005543	INSL3	insulin-like 3 (Leydig cell)	ENSG00000105639	A	TTGCTGTCTCTTAGTAAATAA	TAAATA
0.56	NM_000845	GRM8	glutamate receptor, metabotropic 8	ENSG00000179603	B	TTGGTTATATTCGGGCTGTAA	GCTGTA
0.56	NM_031948	MPN	pancreasin	NA	A	AAGTGCCCTTCACCAATTACA	AATTAC
0.56	NM_001001330	C10orf74	chromosome 10 open reading frame 74	ENSG00000165476	A	CAAGGACATAATGTAAGATAA	AAGATA
0.55	NM_004921	CLCA3	chloride channel, calcium activated, family member 3	ENSG00000153923	B	GAGAGCTACATTATAAGAATA	AAGAAT
0.55	NM_080387	CLECSF8	C-type (calcium dependent, carbohydrate-recognition domain) lectin, superfamily member 8	ENSG00000166527	B	CAGAGTATTCTGGCATAAGAA	ATAAGA
0.55	NM_000262	NAGA	N-acetylgalactosaminidase, alpha-	ENSG00000198951	A	ATGGTAGAGAGTGAACCTCCA	ACCTCC
0.55	NM_015633	FGFR1OP2	FGFR1 oncogene partner 2	ENSG00000111790	B	TAGACATATTTAGTAGGTTAA	AGGTTA
0.55	NM_000081	LYST	lysosomal trafficking regulator	ENSG00000143669	B	CACGCCGACCTGATTACCTAA	TACCTA
0.55	NM_007070	GLMN	glomulin, FKBP associated protein	ENSG00000174842	B	GAGGAACTTCAGTCTATAATA	TATAAT
0.55	NM_014449	GRCA	gene rich cluster, A gene	ENSG00000110811	B	CCGACTATGACTGGAACGAGA	AACGAG
0.55	NM_144579	SFXN5	sideroflexin 5	ENSG00000144040	A	CAGGCTGGTAAATTTAGGATA	TAGGAT
0.55	NM_005282	GPR4	G protein-coupled receptor 4	ENSG00000177464	A	CACAGGGCTCACCATACACAA	TACACA
0.55	NM_021798	IL21R	interleukin 21 receptor	ENSG00000103522	A	ACCTGTTGAAATGTGAATTAA	GAATTA
0.55	NM_014166	MED4	mediator of RNA polymerase II transcription, subunit 4 homolog (yeast)	ENSG00000136146	B	TCGAGGGAAATTATCCATATA	CCATAT
0.55	NM_000665	ACHE	acetylcholinesterase (YT blood group)	ENSG00000087085	B	CCCAGGCTTCAGCAAAGACAA	AAGACA
0.55	NM_001736	C5R1	complement component 5 receptor 1 (C5a ligand)	ENSG00000197405	A	CCGGAACGTGTTGACTGAAGA	CTGAAG
0.55	NM_000239	LYZ	lysozyme (renal amyloidosis)	ENSG00000090382	B	TAACCCAGACTTAATCTTGAA	TCTTGA
0.55	NM_000686	AGTR2	angiotensin II receptor, type 2	ENSG00000180772	A	AGGAGTGTGTTTAGGCACTAA	GCACTA
0.55	XM_496404	LOC440683	similar to myeloid/lymphoid or mixed-lineage leukemia 3; ALR-like protein; myeloid/lymphoid or mixed-lineage leukemia3	NA	B	AGGAATGAACATAAGTTTCTA	GTTTCT
0.55	NM_005683	GPR55	G protein-coupled receptor 55	ENSG00000135898	B	CTGAGAGGACCTGATCATGTA	TCATGT
0.55	NM_005670	EPM2A	epilepsy, progressive myoclonus type 2A, Lafora disease (laforin)	ENSG00000112425	A	AAGCTGGAGTTAATAATCTAT	AATCTA
0.55	NM_017516	RAB39	RAB39, member RAS oncogene family	ENSG00000179331	B	TAGCTTCACAACGTCAAGTTA	CAAGTT
0.55	NM_000745	CHRNA5	cholinergic receptor, nicotinic, alpha polypeptide 5	ENSG00000169684	B	CTGAAGTATACATTTAGTTAA	TAGTTA
0.55	NM_021729	VPS11	vacuolar protein sorting 11 (yeast)	ENSG00000160695	B	CAGCAATATATCCGAACCATT	AACCAT
0.55	NM_001149	ANK3	ankyrin 3, node of Ranvier (ankyrin G)	ENSG00000151150	A	CTAGTCGATTATTTAAGCATA	AAGCAT
0.55	NM_003194	TBP	TATA box binding protein	ENSG00000112592	B	CACCAACAATTTAGTAGTTAT	TAGTTA
0.55	NM_014268	MAPRE2	microtubule-associated protein, RP/EB family, member 2	ENSG00000166974	B	GACCTTATTAATAGGAGCATA	GAGCAT
0.55	NM_000220	KCNJ1	potassium inwardly-rectifying channel, subfamily J, member 1	ENSG00000151704	A	TACGTTTAGACAGAGGCTAAA	GGCTAA
0.55	NM_005488	TOM1	target of myb1 (chicken)	ENSG00000100284	A	AACGGTTTGAACGGTTCCGAA	TTCCGA
0.55	NM_005631	SMO	smoothened homolog (Drosophila)	ENSG00000128602	B	CTGGCGGAACTCGAATCGCTA	ATCGCT
0.55	NM_000384	APOB	apolipoprotein B (including Ag(x) antigen)	ENSG00000084674	A	CAGCACCTAGCTGGAAAGTTA	AAAGTT
0.55	NM_001080	ALDH5A1	aldehyde dehydrogenase 5 family, member A1 (succinate-semialdehyde dehydrogenase)	ENSG00000112294	A	AAGGAGACTTATCTACATATA	ACATAT
0.55	NM_002412	MGMT	O-6-methylguanine-DNA methyltransferase	ENSG00000170430	A	CACCAGACAGGTGTTATGGAA	TATGGA
0.55	NM_175854	PAN3	PABP1-dependent poly A-specific ribonuclease subunit PAN3	ENSG00000152520	B	CCGGATACAGAAATCAAGTAA	CAAGTA
0.55	NM_000405	GM2A	GM2 ganglioside activator	ENSG00000196743	A	CACCCTGTTACATCATAACAA	ATAACA
0.55	XM_371838	USP45	ubiquitin specific protease 45	ENSG00000123552	A	CAGGAAATTATCGGAACATAA	AACATA
0.55	NM_001230	CASP10	caspase 10, apoptosis-related cysteine protease	ENSG00000003400	B	CACAGTGCATATACACAATAA	ACAATA
0.54	XM_209616	LOC285453	similar to TXNDC9 protein	ENSG00000145268	A	GACATTCTTAATTACAGGTAA	CAGGTA
0.54	NM_000492	CFTR	cystic fibrosis transmembrane conductance regulator, ATP-binding cassette (sub-family C, member 7)	ENSG00000001626	B	CTCGAAAGTTATGATTATTGA	TTATTG
0.54	NM_018320	RNF121	ring finger protein 121	ENSG00000137522	B	TGGTCTTAACTTATTATTCAA	TATTCA
0.54	NM_003693	SCARF1	scavenger receptor class F, member 1	ENSG00000074660	B	TAGATTGAATTTGATAAAGTA	TAAAGT
0.54	NM_022363	LHX5	LIM homeobox 5	ENSG00000089116	A	AAGCAGCCTCCTGAAACCAAA	AACCAA
0.54	NM_000086	CLN3	ceroid-lipofuscinosis, neuronal 3, juvenile (Batten, Spielmeyer-Vogt disease)	NA	A	AAAGGGTCTGCTGTGGTACAT	GGTACA
0.54	NM_006162	NFATC1	nuclear factor of activated T-cells, cytoplasmic, calcineurin-dependent 1	ENSG00000131196	B	AAGCATGGTTTATTCATTGAA	CATTGA
0.54	NM_012281	KCND2	potassium voltage-gated channel, Shal-related subfamily, member 2	ENSG00000184408	A	AAGGTTGGTAGTGAAACACAA	AACACA
0.54	BLANK	BLANK	BLANK	-	B	-
0.54	NM_002317	LOX	lysyl oxidase	ENSG00000113083	A	CTGGAACTTTAGTGAAACATA	AAACAT
0.54	XM_371254	USP24	ubiquitin specific protease 24	ENSG00000162402	B	CCGAGTCTGATGAGAATTGTA	AATTGT
0.54	NM_001168	BIRC5	baculoviral IAP repeat-containing 5 (survivin)	ENSG00000089685	A	CTCGGCTGTTCCTGAGAAATA	AGAAAT
0.54	NM_006174	NPY5R	neuropeptide Y receptor Y5	ENSG00000164129	A	CACAGTCTTGTGGAACTTCAA	ACTTCA
0.54	NM_004347	CASP5	caspase 5, apoptosis-related cysteine protease	ENSG00000137757	A	AAGAATCGCGTGGCTCATCAA	TCATCA
0.54	NM_139075	TPCN2	two pore segment channel 2	ENSG00000162341	B	CTGGTGGTGGTCTACTACGTA	CTACGT
0.54	NM_014922	NALP1	NACHT, leucine rich repeat and PYD (pyrin domain) containing 1	ENSG00000091592	B	GAGGTAAACATTCTAATTGCA	AATTGC
0.54	NM_001178	ARNTL	aryl hydrocarbon receptor nuclear translocator-like	ENSG00000133794	A	TCGATGGTTCAGTTTCATGAA	TCATGA
0.54	NM_006894	FMO3	flavin containing monooxygenase 3	ENSG00000007933	B	AAGAATCATGTCATGATCTTA	GATCTT
0.54	NM_022173	TIA1	TIA1 cytotoxic granule-associated RNA binding protein	ENSG00000116001	B	CTGGGCTAACAGAACAACTAA	CAACTA
0.54	NM_002300	LDHB	lactate dehydrogenase B	ENSG00000111716	A	CACCGCGTGATTGGAAGTGGA	AAGTGG
0.54	NM_014946	SPG4	spastic paraplegia 4 (autosomal dominant; spastin)	ENSG00000021574	A	TCAGGTTAATACTATCTTAAA	TCTTAA
0.54	BLANK	BLANK	BLANK	-	A	-
0.54	NM_005376	MYCL1	v-myc myelocytomatosis viral oncogene homolog 1, lung carcinoma derived (avian)	ENSG00000116990	B	CTGTGGCTAGTGACAAATAAA	AAATAA
0.54	NM_005432	XRCC3	X-ray repair complementing defective repair in Chinese hamster cells 3	ENSG00000126215	B	GAGACACTTAAGGGAAATTAA	AAATTA
0.54	NM_001234	CAV3	caveolin 3	ENSG00000182533	A	TCCTTGGAAGATCATGTTTAA	TGTTTA
0.54	NM_003921	BCL10	B-cell CLL/lymphoma 10	ENSG00000142867	B	GTGCTGAAACTTAGAAATATA	AAATAT
0.54	NM_001693	ATP6V1B2	ATPase, H+ transporting, lysosomal 56/58kDa, V1 subunit B, isoform 2	ENSG00000147416	B	CAGGCTGGTTTGGTAAAGAAA	AAAGAA
0.54	NM_005107	ENDOGL1	endonuclease G-like 1	ENSG00000157036	A	AACAGTGGAATCCTAAATTTA	AAATTT
0.54	XM_290546	KIAA0830	KIAA0830 protein	ENSG00000149218	A	AACGAATGGTACAATCTCAAA	TCTCAA
0.53	NM_005143	HP	haptoglobin	ENSG00000197711	B	AAGGTGTCTGTTAATGAGAGA	TGAGAG
0.53	NM_000537	REN	renin	ENSG00000143839	B	CAGCGCGGACTATGTATTTCA	TATTTC
0.53	NM_000034	ALDOA	aldolase A, fructose-bisphosphate	ENSG00000149925	A	GCCAAATAAACAGCTATTTAA	TATTTA
0.53	NM_032868	FLJ14981	hypothetical protein FLJ14981	ENSG00000008382	A	TCAGGTAATAAAGAAACGGAA	AACGGA
0.53	NM_016277	RAB23	RAB23, member RAS oncogene family	ENSG00000112210	B	CAGAATTTATATTGTTTATTA	TTTATT
0.53	NM_002504	NFX1	nuclear transcription factor, X-box binding 1	ENSG00000086102	A	AACGGTTGTGTGGACGGCATA	CGGCAT
0.53	NM_006900	IFNA13	interferon, alpha 13	ENSG00000120247	A	CAGAAGCATCTGCAATATCTA	ATATCT
0.53	NM_003642	HAT1	HAT1 histone acetyltransferase 1	ENSG00000128708	B	CCCTTCTTAAACAGTATAATA	TATAAT
0.53	NM_005767	P2RY5	purinergic receptor P2Y, G-protein coupled, 5	ENSG00000139679	B	CTGCGTCCTCAAAGTCCGAAA	TCCGAA
0.53	NM_206893	MS4A10	membrane-spanning 4-domains, subfamily A, member 10	ENSG00000172689	B	AGCGATGGTCTATACAGCAAA	CAGCAA
0.53	NM_006568	CGRRF1	cell growth regulator with ring finger domain 1	ENSG00000100532	A	CCGGGAAATTTATGATATTAT	ATATTA
0.53	NM_004689	MTA1	metastasis associated 1	ENSG00000182979	A	CAGGGTCGGAGACTACGTCTA	ACGTCT
0.53	NM_016029	DHRS7	dehydrogenase/reductase (SDR family) member 7	ENSG00000100612	B	GCGGCTGATGTTAATCAGCAT	TCAGCA
0.53	NM_144575	CAPN13	calpain 13	ENSG00000162949	A	CAGTATGGTGGTTGTGATAAA	TGATAA
0.53	NM_004899	BRE	brain and reproductive organ-expressed (TNFRSF1A modulator)	ENSG00000158019	A	AAGAAATAAACTCACAAATTA	CAAATT
0.53	NM_138715	MSR1	macrophage scavenger receptor 1	ENSG00000038945	A	ATGGGTTGTCAATAGTATTAA	GTATTA
0.53	NM_000709	BCKDHA	branched chain keto acid dehydrogenase E1, alpha polypeptide (maple syrup urine disease)	ENSG00000142046	A	CTCGGCGGAGTTTATAGATAA	TAGATA
0.53	NM_002928	RGS16	regulator of G-protein signalling 16	ENSG00000143333	B	TGCGAGATATTTATACCTCAA	ACCTCA
0.53	NM_016614	TTRAP	TRAF and TNF receptor associated protein	ENSG00000111802	A	ACCGAAATAGTTAATATTTGA	TATTTG
0.53	NM_004447	EPS8	epidermal growth factor receptor pathway substrate 8	ENSG00000151491	A	TCGGTTCTAAAGGATGATATT	TGATAT
0.53	NM_001879	MASP1	mannan-binding lectin serine protease 1 (C4/C2 activating component of Ra-reactive factor)	ENSG00000127241	B	CCGCTACGGAGTATACTCTTA	ACTCTT
0.53	NM_198153	TREML4	triggering receptor expressed on myeloid cells-like 4	ENSG00000188056	B	GCCCAAATTCTGTTTACTTAA	TACTTA
0.53	NM_004406	DMBT1	deleted in malignant brain tumors 1	ENSG00000187908	B	CCCGGGAACTATCCAAACAAT	AAACAA
0.53	NM_005657	TP53BP1	tumor protein p53 binding protein, 1	ENSG00000067369	A	CAGGACAGTCTTTCCACGAAT	CACGAA
0.53	NM_014400	C4.4A	GPI-anchored metastasis-associated protein homolog	ENSG00000124466	A	ACCGTTGTATATATTCTGGCA	TCTGGC
0.53	NM_001232	CASQ2	calsequestrin 2 (cardiac muscle)	ENSG00000118729	A	TAGTGTTAAGTGTGCAGTATA	CAGTAT
0.52	NM_032246	RKHD3	ring finger and KH domain containing 3	ENSG00000183496	A	CCACTTGTTTATGTATATGTA	ATATGT
0.52	NM_001464	ADAM2	a disintegrin and metalloproteinase domain 2 (fertilin beta)	ENSG00000104755	A	AACCATATACTGTGAATTTAA	AATTTA
0.52	NM_006033	LIPG	lipase, endothelial	ENSG00000101670	A	CAAGCCCATGGAGGAAAGTTA	AAAGTT
0.52	NM_006122	MAN2A2	mannosidase, alpha, class 2A, member 2	ENSG00000196547	B	AAAGGTATTTCGTAAGATTTA	AGATTT
0.52	NM_001469	G22P1	thyroid autoantigen 70kDa (Ku antigen)	ENSG00000196419	A	CGCCTAGTGAGCAGTAGCCAA	TAGCCA
0.52	NM_031966	CCNB1	cyclin B1	ENSG00000134057	A	AACACTTATACTAAGCACCAA	GCACCA
0.52	NM_000916	OXTR	oxytocin receptor	ENSG00000180914	B	GACAATGATATGCAAGTGCAA	AGTGCA
0.52	NM_000203	IDUA	iduronidase, alpha-L-	ENSG00000127415	B	CGGGACCGTCCTGGACAGCAA	ACAGCA
0.52	NM_173858	VN1R5	vomeronasal 1 receptor 5	NA	A	CACAGATATCCTTTGCTTTAA	GCTTTA
0.52	NM_015907	LAP3	leucine aminopeptidase 3	ENSG00000002549	A	AAGCTTAATTTGCCCATTAAT	CATTAA
0.52	NM_033199	UCN2	urocortin 2	ENSG00000145040	A	CTGGACATTGGACATTGCTAA	TTGCTA
0.52	NM_182902	KIF9	kinesin family member 9	ENSG00000088727	B	AACAGACAGACTGGTCGTTTA	TCGTTT
0.52	NM_013389	NPC1L1	NPC1 (Niemann-Pick disease, type C1, gene)-like 1	ENSG00000015520	A	CCGAGTGATGGTGGACTCCAA	ACTCCA
0.52	NM_004996	ABCC1	ATP-binding cassette, sub-family C (CFTR/MRP), member 1	ENSG00000103222	B	TCGGATGTCATCTGAAATGGA	AAATGG
0.52	NM_032667	BSCL2	Bernardinelli-Seip congenital lipodystrophy 2 (seipin)	ENSG00000168000	A	CAGGAGGAGTCAACTCCGCAA	TCCGCA
0.52	NM_005583	LYL1	lymphoblastic leukemia derived sequence 1	ENSG00000104903	B	CCGCCTAGCCATGAAGTACAT	AGTACA
0.52	NM_017521	FEV	FEV (ETS oncogene family)	ENSG00000163497	A	AGGCGGCAGCGCTTTAATTAA	TAATTA
0.52	NM_002504	NFX1	nuclear transcription factor, X-box binding 1	ENSG00000086102	B	CACACAGGTTCTCTAATTGAA	AATTGA
0.52	NM_004100	EYA4	eyes absent homolog 4 (Drosophila)	ENSG00000112319	B	CAGCTTTAGCAAAGAACTCTT	AACTCT
0.52	NM_016362	GHRL	ghrelin precursor	ENSG00000157017	A	CGCCCGGAAGATGGAGGTCAA	AGGTCA
0.52	NM_002870	RAB13	RAB13, member RAS oncogene family	ENSG00000143545	A	ATGGTCTTTCTTGGTATTAAA	TATTAA
0.52	NM_005259	GDF8	growth differentiation factor 8	ENSG00000138379	A	CTGATGCTATCTCAACAATAA	ACAATA
0.52	NM_005937	MLLT6	myeloid/lymphoid or mixed-lineage leukemia (trithorax homolog, Drosophila); translocated to, 6	ENSG00000108292	A	CAGGCTGTCTCAACAGCCTTA	AGCCTT
0.52	NM_003118	SPARC	secreted protein, acidic, cysteine-rich (osteonectin)	ENSG00000113140	B	CAAGGTGCTAACATAGATTTA	AGATTT
0.52	NM_031895	CACNG8	calcium channel, voltage-dependent, gamma subunit 8	ENSG00000142408	B	CTGCGTGAAGATCAATCATTT	ATCATT
0.52	NM_001150	ANPEP	alanyl (membrane) aminopeptidase (aminopeptidase N, aminopeptidase M, microsomal aminopeptidase, CD13, p150)	ENSG00000166825	A	CCGAAATGCCACACTGGTCAA	TGGTCA
0.52	NM_012144	DNAI1	dynein, axonemal, intermediate polypeptide 1	ENSG00000122735	B	CAGCATTACCGCGATGAATTA	TGAATT
0.52	NM_004519	KCNQ3	potassium voltage-gated channel, KQT-like subfamily, member 3	ENSG00000184156	A	AACAGGTATTCCGATTTGAAA	TTTGAA
0.52	NM_020638	FGF23	fibroblast growth factor 23	ENSG00000118972	A	TCCATTCATAAGGAGACTCAA	GACTCA
0.52	NM_172004	DCAL1	dendritic cell-associated lectin-1	ENSG00000184293	B	AAGTTTCAACTTCATGTGTTA	TGTGTT
0.52	NM_018204	CKAP2	cytoskeleton associated protein 2	ENSG00000136108	A	CACACGATTGTAGATATTCTA	TATTCT
0.52	NM_004831	CRSP7	cofactor required for Sp1 transcriptional activation, subunit 7, 70kDa	ENSG00000105085	A	ATCAACGACGTCCGCAAGAAA	CAAGAA
0.52	NM_003356	UCP3	uncoupling protein 3 (mitochondrial, proton carrier)	ENSG00000175564	B	TCGGGAAATTATTATGACTCA	TGACTC
0.51	NM_004862	LITAF	lipopolysaccharide-induced TNF factor	ENSG00000189067	A	GCCAATGTAGTCTCACTTAAA	ACTTAA
0.51	NM_002427	MMP13	matrix metalloproteinase 13 (collagenase 3)	ENSG00000137745	B	TCCGAGACTAATAGAAGAAGA	AAGAAG
0.51	NM_002560	P2RX4	purinergic receptor P2X, ligand-gated ion channel, 4	ENSG00000135124	B	TCGTGCATTTATGATGCTAAA	TGCTAA
0.51	NM_002317	LOX	lysyl oxidase	ENSG00000113083	B	CTGCACAATTTCACCGTATTA	CGTATT
0.51	XM_376001	LOC400921	similar to low density lipoprotein receptor-related protein 5; low density lipoprotein receptor-related protein 7; osteoporosis pseudoglioma syndrome	NA	A	GCCCTCTACTCAGCATGGATA	ATGGAT
0.51	NM_003129	SQLE	squalene epoxidase	ENSG00000104549	A	ATGCTTTAATTTGCAATTTAA	AATTTA
0.51	NM_016119	PHF11	PHD finger protein 11	ENSG00000136147	B	GAGATCTTATGTCAAGTTCTA	AGTTCT
0.51	NM_002456	MUC1	mucin 1, transmembrane	ENSG00000185499	B	CAGCAGCCTCTCTTACACAAA	ACACAA
0.51	NM_001749	CAPNS1	calpain, small subunit 1	ENSG00000126247	A	CACCTGAATGAGCATCTCTAT	TCTCTA
0.51	NM_000884	IMPDH2	IMP (inosine monophosphate) dehydrogenase 2	ENSG00000178035	B	TGGGATCCGGCTAAAGAAATA	AGAAAT
0.51	NM_002800	PSMB9	proteasome (prosome, macropain) subunit, beta type, 9 (large multifunctional protease 2)	ENSG00000112082	B	AAGGAGGTCAGGTATATGGAA	TATGGA
0.51	NM_030780	MFTC	mitochondrial folate transporter/carrier	ENSG00000164933	B	TGGATCTAGATCCCAAATAAA	AAATAA
0.51	NM_001608	ACADL	acyl-Coenzyme A dehydrogenase, long chain	ENSG00000115361	A	AAGGGACGAAAGCTACATAAA	ACATAA
0.51	NM_014629	ARHGEF10	Rho guanine nucleotide exchange factor (GEF) 10	ENSG00000104728	B	CCGAGTCTTCATGTTAAATGA	TAAATG
0.51	NM_000914	OPRM1	opioid receptor, mu 1	ENSG00000112038	A	TCCAGAGTGTGAATTACCTAA	TACCTA
0.51	NM_176817	TAS2R38	taste receptor, type 2, member 38	ENSG00000183609	B	AAGGCTCAACTGGCAGAATAA	AGAATA
0.51	NM_178844	NOD3	NOD3 protein	ENSG00000167984	A	CAGGATGATCTCAGAGGCCAT	AGGCCA
0.51	NM_031918	KLF16	Kruppel-like factor 16	ENSG00000129911	B	TGGCCTCATCCTTGTATTTAA	TATTTA
0.51	NM_014337	PPIL2	peptidylprolyl isomerase (cyclophilin)-like 2	ENSG00000100023	B	AAGGAGGAGATCCGCATTGAT	CATTGA
0.51	NM_020311	CMKOR1	chemokine orphan receptor 1	ENSG00000144476	B	CCGGAAGATCATCTTCTCCTA	TCTCCT
0.51	NM_002294	LAMP2	lysosomal-associated membrane protein 2	ENSG00000005893	B	CTGGAGCATTTCAGATAAATA	ATAAAT
0.5	NM_022346	HCAP-G	chromosome condensation protein G	ENSG00000109805	A	ATGGTGGTCTATAAACGTGAA	ACGTGA
0.5	NM_021126	MPST	mercaptopyruvate sulfurtransferase	ENSG00000128309	A	AACCAAGTGCTAAATCTTGTA	TCTTGT
0.5	NM_014795	ZFHX1B	zinc finger homeobox 1b	ENSG00000169554	B	CCACCATGAATAGTAATTTAA	AATTTA
0.5	NM_032174	FLJ12770	hypothetical protein FLJ12770	ENSG00000158882	B	TAGAGGCTTGGTGGATAGTAA	ATAGTA
0.5	NM_000488	SERPINC1	serine (or cysteine) proteinase inhibitor, clade C (antithrombin), member 1	ENSG00000117601	B	ACCGATGTCATTCCCTCGGAA	CTCGGA
0.5	NM_005747	ELA3A	elastase 3A, pancreatic (protease E)	ENSG00000142789	A	AAGAATAAAGATCTCTCGGAA	CTCGGA
0.5	NM_021158	TRIB3	tribbles homolog 3 (Drosophila)	ENSG00000101255	B	ATGAGGCTAGTTCTTGTCTAA	TGTCTA
0.5	NM_019849	SLC7A10	solute carrier family 7, (neutral amino acid transporter, y+ system) member 10	ENSG00000130876	B	CACGTTCACCAACATTGCCTA	TTGCCT
0.5	NM_024959	SLC24A6	solute carrier family 24 (sodium/potassium/calcium exchanger), member 6	ENSG00000089060	A	CCGCCTTATGTTGCCGAAATA	CGAAAT
0.5	NM_000607	ORM1	orosomucoid 1	ENSG00000187681	A	CACGATCTTTCTCAGAGAGTA	GAGAGT
0.5	NM_003182	TAC1	tachykinin, precursor 1 (substance K, substance P, neurokinin 1, neurokinin 2, neuromedin L, neurokinin alpha, neuropeptide K, neuropeptide gamma)	ENSG00000006128	B	CACTGTATTTGTATCTCTGAA	CTCTGA
0.5	NM_205850	SLC24A5	solute carrier family 24, member 5	ENSG00000188467	A	CTGCCTGTGGTTTGCTATCTA	CTATCT
0.5	NM_003555	OR1G1	olfactory receptor, family 1, subfamily G, member 1	ENSG00000183024	A	CACAGTTGCATCAGTGATGTA	TGATGT
0.5	NM_000122	ERCC3	excision repair cross-complementing rodent repair deficiency, complementation group 3 (xeroderma pigmentosum group B complementing)	ENSG00000163161	B	CCGGGAATATGTGGCAATCAA	CAATCA
0.5	NM_004967	IBSP	integrin-binding sialoprotein (bone sialoprotein, bone sialoprotein II)	ENSG00000029559	B	AAGATGAGTACAGCTACTTTA	TACTTT
0.5	NM_002859	PXN	paxillin	ENSG00000089159	B	TCCGACTTTGATAGATTTCTA	ATTTCT
0.5	NM_015439	C6orf80	chromosome 6 open reading frame 80	ENSG00000024862	B	TCGCTTGAATTTGGAGCTCTA	AGCTCT
0.5	NM_024602	FLJ21156	hypothetical protein FLJ21156	ENSG00000126107	A	CCCGAGGTATTTCACCTCTTA	CCTCTT
0.5	NM_031947	SLC25A2	solute carrier family 25 (mitochondrial carrier; ornithine transporter) member 2	ENSG00000120329	A	CCCTATGTACCTAATCTGAAA	TCTGAA
0.5	NM_138806	CD200R1	CD200 receptor 1	ENSG00000163606	A	ATGGTATATGTGTCAATTTAT	AATTTA
0.5	NM_002064	GLRX	glutaredoxin (thioltransferase)	ENSG00000118990	A	CACCAAGAGTGTATCTGTGAA	CTGTGA
0.5	NM_021216	ZNF71	zinc finger protein 71 (Cos26)	ENSG00000197951	B	CCGAAGCTCGTCCCTGATAAA	TGATAA
0.5	NM_005148	UNC119	unc-119 homolog (C. elegans)	ENSG00000109103	B	CAGGCCATTTAGAGTTGTAAA	TTGTAA
0.5	XM_371330	LOC388720	similar to bA92K2.2 (similar to ubiquitin)	ENSG00000198708	A	TCGGATACAATAGATAATGTA	TAATGT
0.5	NM_002176	IFNB1	interferon, beta 1, fibroblast	ENSG00000171855	A	CAGGTTACCTCCGAAACTGAA	AACTGA
0.5	NM_005917	MDH1	malate dehydrogenase 1, NAD (soluble)	ENSG00000014641	A	CTCCCTATTAATGATTTCTCA	TTTCTC
0.5	NM_004625	WNT7A	wingless-type MMTV integration site family, member 7A	ENSG00000154764	A	CAGCAATATTTAACAATTTAT	AATTTA
0.5	NM_002918	RFX1	regulatory factor X, 1 (influences HLA class II expression)	ENSG00000132005	B	CACCGTTGGCATGGCAACACA	CAACAC
0.5	NM_002811	PSMD7	proteasome (prosome, macropain) 26S subunit, non-ATPase, 7 (Mov34 homolog)	ENSG00000103035	A	TACCTTCAAAGATACAATTAA	CAATTA
0.5	NM_005231	CTTN	cortactin	ENSG00000085733	A	ATGCAACTTATTGTATCTGAA	ATCTGA
0.5	NM_000903	NQO1	NAD(P)H dehydrogenase, quinone 1	ENSG00000181019	A	AAGATCTAATTAAATAAATAA	TAAATA
0.5	XM_375914	LOC400842	similar to dJ1184F4.4 (novel protein similar to nucleolar protein 4 (NOL4) (NOLP))	NA	B	TTCATACAGAATGGCACTAAA	CACTAA
0.5	NM_153464	ILF3	interleukin enhancer binding factor 3, 90kDa	ENSG00000129351	A	AACGATTTCACCACATCTGAA	ATCTGA
0.5	NM_002978	SCNN1D	sodium channel, nonvoltage-gated 1, delta	ENSG00000162572	A	CACACTTGGGCTGCTCTGAAA	TCTGAA
0.5	NM_024512	LRRC2	leucine rich repeat containing 2	ENSG00000163827	A	CTGGAGCTATATATAAATCTT	AAATCT
0.5	NM_003072	SMARCA4	SWI/SNF related, matrix associated, actin dependent regulator of chromatin, subfamily a, member 4	ENSG00000127616	B	CCGCGCTACAACCAGATGAAA	GATGAA
0.5	NM_006380	APPBP2	Homo sapiens amyloid beta precursor protein (cytoplasmic tail) binding protein 2 (APPBP2), mRNA	NA	B	CAGCATGTACCGCATGTGTAA	TGTGTA
0.5	NM_014564	LHX3	LIM homeobox 3	ENSG00000107187	A	CTGCTATTTCTAGACATGAAA	CATGAA
0.5	NM_017414	USP18	ubiquitin specific protease 18	NA	A	AATCCAGTGTACCTACGGAAA	ACGGAA
[truncated: 10,321 more rows]
