# Supplementary material for: Systematic analysis of off-target effects in an RNAi screen reveals microRNAs affecting sensitivity to TRAIL-induced apoptosis
Source: BMC Genomics. 2010 Mar 15;11:175. doi: 10.1186/1471-2164-11-175 (PMC2996961; doi:10.1186/1471-2164-11-175)
Supplement: Additional file 4 — Sequences of siRNAs used (siRNAs.csv). List of sequences, suppliers and catalogue numbers for non-library siRNAs. [file 1471-2164-11-175-S4.CSV]

siRNA Name	Sequence (Guide strand)	Sequence (Target)	Supplier	siRNA Number/ Catalogue No.
QiaNeg	ACGUGACACGUUCGGAGAAUU	AATTCTCCGAACGTGTCACGT	Qiagen	1022076
siABL2	UUAAUAGGAAAUUUGGCUCUU	AAGAGCCAAATTTCCTATTAA	Dharmacon	D-003101-06
siACO1.1	UAGUGUAUCGUUCUUGCCCUG	CAGGGCAAGAACGATACACTA	Qiagen	SI02779945
siACO1.2	UUCAAGUGGGAUCACACCCAU	ATGGGTGTGATCCCACTTGAA	Qiagen	SI02779952
siADORA1.1	UUUAUUAGUCACAUGGGCCUC	GAGGCCCATGTGACTAATAAA	Qiagen	SI02624097
siADORA1.2	AUGAUUACUGAACCUACCCUU	AAGGGTAGGTTCAGTAATCAT	Qiagen	SI00013846
siADORA1.3	UGACAGGUAAUUACACUCCAG	CTGGAGTGTAATTACCTGTCA	Qiagen	SI00013860
siBID	UCUAAAGCUAAGCUUUUCCdTdT	AAGGAAAAGCUUAGCUUUAGA	Ambion	120776
siCasp3	UAUAACUGUUGUCCAGGGAUAUUCC	GGAATATCCCTGGACAACAGTTATA	Invitrogen	HSS101371
siCasp8	GGGUCAUGCUCUAUCAGAUdTdT	AAAUCUGAUAGAGCAUGACCC	Ambion	AM16100
siCCNT1.1	UACCUUGAUGACAUGUUCCAA	TTGGAACATGTCATCAAGGTA	Qiagen	SI02625714
siCCNT1.2	UUAUGUGCUAAGUUGCUUGUC	GACAAGCAACTTAGCACATAA	Qiagen	SI00024073
siCCNT1.3	UUGAUAGUCUAUUGUCUGGGU	ACCCAGACAATAGACTATCAA	Qiagen	SI00024080
siGL2	UCGAAGUAUUCCGCGUACGdTdT	AACGUACGCGGAAUACUUCGA	Ambion	AM16100
siGPR132.1	UUGAUCUCGAUGGUGACCCAG	CTGGGTCACCATCGAGATCAA	Qiagen	SI00101682
siGPR132.2	UUCAGGAACGAGAAAUUGGUA	TACCAATTTCTCGTTCCTGAA	Qiagen	SI00101696
siGPR132.3	UAGUAGUACCCGGCAAUCCUG	CAGGATTGCCGGGTACTACTA	Qiagen	SI00101703
siHAPIP.1	UUCAAGUACAAAGACAGUCCU	AGGACTGTCTTTGTACTTGAA	Qiagen	SI00433643
siHAPIP.2	UUCAAUCCAGUCCAACACCUG	CAGGTGTTGGACTGGATTGAA	Qiagen	SI00433650
siHAPIP.3	UAGCUGACUCCGAUCUCCGUG	CACGGAGATCGGAGTCAGCTA	Qiagen	SI00433657
siIGF1R.1	UUCGUUGAGAAACUCAAUCCU	AGGATTGAGTTTCTCAACGAA	Qiagen	SI02624545
siIGF1R.2	UAUGAUGAUGCGAUUCUUCGA	TCGAAGAATCGCATCATCATA	Qiagen	SI02624552
siIGF1R.3	UAGGACUGGAUUAUUCUCCAU	ATGGAGAATAATCCAGTCCTA	Qiagen	SI00017521
siINADL.1	UUCAAGUUCAAUAAUGUGCAG	CTGCACATTATTGAACTTGAA	Qiagen	SI02635962
siINADL.2	UAUAUGGUUGAGUUGACCCUU	AAGGGTCAACTCAACCATATA	Qiagen	SI02635969
siINADL.3	UGGAUCUCUAGCAACGAGCAU	ATGCTCGTTGCTAGAGATCCA	Qiagen	SI03050313
siISYNA1.1	UUGGACACCUCCUUAGAGCGG	CCGCTCTAAGGAGGTGTCCAA	Qiagen	SI00449015
siISYNA1.2	UUCAGCGACGAGAUGUCCCAG	CTGGGACATCTCGTCGCTGAA	Qiagen	SI00449022
siISYNA1.3	UAACUCACGAUGGACAUGGUC	GACCATGTCCATCGTGAGTTA	Qiagen	SI03101525
siKIF11	N/A		Ambion	AM4639
siLMNA	UGUUCUUCUGGAAGUCCAGUU	AACTGGACTTCCAGAAGAACA	Qiagen	1022050
siLRPAP1.1	UUUGUGAUGCAGGAACUCCCG	CGGGAGTTCCTGCATCACAAA	Qiagen	SI00036288
siLRPAP1.2	UCGUGGAUUUCUUCGGUCCUG	CAGGACCGAAGAAATCCACGA	Qiagen	SI03069206
siLRPAP1.3	UUUCCGUCCAGACCAUACUUG	CAAGTATGGTCTGGACGGAAA	Qiagen	SI00036302
siMAX.1	AUUCUGAUUACUCCAAACCGG	CCGGTTTGGAGTAATCAGAAT	Qiagen	SI00036890
siMAX.2	AUUUCUUAGAAAUACACACGG	CCGTGTGTATTTCTAAGAAAT	Qiagen	SI00036904
siMYC.1	UUUAAGGAUAACUACCUUGGG	CCCAAGGTAGTTATCCTTAAA	Qiagen	SI00038262
siMYC.2	UGUGUAACUGCUAUAAACGUU	AACGTTTATAGCAGTTACACA	Qiagen	SI02628640
siNeg	N/A		Ambion	AM4611
siOR1E2.1	UUUACAAAUGACCCUUUCCAG	CTGGAAAGGGTCATTTGTAAA	Qiagen	SI00052878
siOR1E2.2	UUGGUUCUGCAUGUUCUGCAG	CTGCAGAACATGCAGAACCAA	Qiagen	SI00052885
siOR1E2.3	UUGGGCAUUGUGACUGAGGAA	TTCCTCAGTCACAATGCCCAA	Qiagen	SI02631272
siPDE11A.1	UUGAUCGAAAUAUAUCACGAU	ATCGTGATATATTTCGATCAA	Qiagen	SI00117936
siPDE11A.2	UUGUGGUAUAGAACCAUCCGA	TCGGATGGTTCTATACCACAA	Qiagen	SI00117922
siPDE11A.3	UUACACGUGAACCAAAUGUUU	AAACATTTGGTTCACGTGTAA	Qiagen	SI00117943
siPPP2CB.1	UAUACUUGGGUAAUUUGUCGG	CCGACAAATTACCCAAGTATA	Qiagen	SI02225797
siPPP2CB.2	UUAAUGCCAAGACAGAUCCCA	TGGGATCTGTCTTGGCATTAA	Qiagen	SI02225804
siPRKAA2	AUAAUGUCAUACGGUUUGCdTdC	GAGCAAACCGUAUGACAUUAU	Ambion	142926
siPRKCD	GUCUUCACACUUUAUCCCdTdG	CAGGGAUAAAGUGUGAAGAC	Ambion	103702
siPRKCQ	AGGUUAACAGCCUCGCCCdTdG	CAGGGCGAGGCUGUUAACCU	Ambion	784
siPRKRIR	AUGAGAUUCAUCAACAACCUCACC	GGTGAGGTTGTTGATGAATCTCAT	Invitrogen
siRAD9A.1	UAGAAUUCCAAGUCAGCGCCA	TGGCGCTGACTTGGAATTCTA	Qiagen	SI02633617
siRAD9A.2	UAGCUGCGCAGGAUGACCCUG	CAGGGTCATCCTGCGCAGCTA	Qiagen	SI00065618
siRAD9A.3	UUGAUGGUGAAGAUGGCGGGC	GCCCGCCATCTTCACCATCAA	Qiagen	SI00065625
siSMAC.1	UUCAGUAAUAGCUUCAAUCdAdA	TTGATTGAAGCTATTACTGAA	Qiagen	SI00124621
siSMAC.2	UUUCUGUGCAAUAGGAACCdGdC	GCGGTTCCTATTGCACAGAAA	Qiagen	SI00124628
siSRP72	UUCAGAAGGAAUAAAUACCdTdG	CGGTATTTATTCCTTCTGAA	Qiagen	SI00733327
siTEGT.1	UUGAUCUCCAUGUUCGGCCUU	AAGGCCGAACATGGAGATCAA	Qiagen	SI02781254
siTEGT.2	UACCUUGAUACACAUAAUCAG	CTGATTATGTGTATCAAGGTA	Qiagen	SI02781282
siTLR4.1	UAACUUUGGAAUGACAUCGAG	CTCGATGTCATTCCAAAGTTA	Qiagen	SI02630789
siTLR4.2	UUAGUAGGCAAUAACUUUGGA	TCCAAAGTTATTGCCTACTAA	Qiagen	SI00151011
siTLR4.3	UUAUCAGCCCAUAUGUUUCUG	CAGAAACATATGGGCTGATAA	Qiagen	SI02630796
siTNFRSF10A	AUAUAUUAUGUCCAUUGCCdTdG	CAGGCAAUGGACAUAAUAUAU	Ambion	5004
