# Supplementary material for: Systematic analysis of off-target effects in an RNAi screen reveals microRNAs affecting sensitivity to TRAIL-induced apoptosis
Source: BMC Genomics. 2010 Mar 15;11:175. doi: 10.1186/1471-2164-11-175 (PMC2996961; doi:10.1186/1471-2164-11-175)
Supplement: Additional file 5 — Sequences of qRT-PCR primers (primers.csv). List of primer sequences used along with product lengths and amplification efficiency for each pair. [file 1471-2164-11-175-S5.CSV]

Gene	Forward	Reverse	Product Length (Genomic)	Product Length (cDNA)	Efficiency
ACO1	AGGTCAAGCTGGATACTGGCA	ACATCAGTGTCAAACCTCATGACA	0	58	2.038
ACTB*	CTGGAACGGTGAAGGTGACA	AAGGGACTTCCTGTAACAATGCA	0	140	1.95
ADORA1#	TACTTCCACACCTGCCTCAT	GTCACCACCATCTTGTACCG	0	134	2.03
Casp8	TCCAAATGCAAACTGGATGA	GGGCACAGACTCTTTTCAGG	1089	73	2.078
CCNT1	GCCAATCTGCTTCAGGACA	TGCTAGAAACAAGGCTGCTG	10686	150	1.947
DIABLO	AGCTGGAAACCACTTGGATG	CAGCTTGGTTTCTGCTTTCC	8080	170	1.866
GAPDH*	TGCACCACCAACTGCTTAGC	GGCATGGACTGTGGTCATGAG	0	87	2.005
GPR132#	GAAAAACGGTTACAATGGAAACG	CGTGCACACCGCGCTGTA	0	145	2.34
HAPIP	GCGCATCTTTGAGCAGTACA	CTTCATTCCAGGCGTCTAGC	14657	59	2.01
IGF1R	AAAAACCTTCGCCTCATCCT	TGCAAGTTCTGGTTGTCGAG	9143	80	2.156
INADL	GGCGTGGTTGTGAGGACTAT	AAGATGTGGTCCCCTGTCTG	12496	77	1.993
ISYNA1	CGCAAGGAGGCCAACTACTA	GTCCCAGCCATCGAACAC	0	147	1.767
LMNA	GGCGAGGAGGAGAGGCTA	CCTGTGTCTGGGATGAGTGA	0	88	1.891
LRPAP1	GGGGAGAAGGAAGCGAGA	TCCGTCCAGACCATACTTGG	4779	66	1.882
MAX	CAGTCCCATCACTCCAAGG	TGTGGTTTTTCCTTCGCATA	15764	93	2.076
MYC	CAGCTGCTTAGACGCTGGATT	GTAGAAATACGGCTGCACCGA	1744	131	1.991
OR1E2	ACTACACCGCCATCTGCTTC	ACCACGGAGAGACAGAGCAT	70	70	1.747
PDE11A #	CAACTGGAGACATGCCTTCAA	CATCCCACAATCACCGCTAAA	15890	111	-
PPP2CB	GCTGAACGAGAACCAAGTGC	CAGTAACAGGGCAACGAACC	0	95	1.938
RAD9A	GTGAAGGTGCTCGGCAAG	AGAAAGCAGGCATAGGCAGA	0	128	1.895
TEGT^	ACGGACTCTGGAACCATGAA	AGCCGCCACAAACATACAA	564	141	1.984
TLR4^ #	TGAGGCATTTAGGCAGCTATAG	CTGTCAATATTAAGGTAGAGAGGTG	3794	135	1.77
Supplementary Table 2 � Sequences of qRT-PCR primers used. * Oligo sequence from RTPrimerDB [50] ^ Oligo sequence from [49] # oligo sequnece designed by PrimerDesign Ltd
